# Supplementary material for: The magnitude and extent of edge effects on vascular epiphytes across the Brazilian Atlantic Forest
Source: Sci Rep. 2020 Nov 2;10:18847. doi: 10.1038/s41598-020-75970-1 (PMC7606527; doi:10.1038/s41598-020-75970-1)
Supplement: Supplementary file 2 — Supplementary Information 2. [file 41598_2020_75970_MOESM2_ESM.zip]

Archive with 40 entries (38 files):
- SM/
- SM/BAF/
- SM/BAF/AF0.csv
- SM/BAF/AF1.csv
- SM/BAF/AF10.csv
- SM/BAF/AF11.csv
- SM/BAF/AF12.csv
- SM/BAF/AF13.csv
- SM/BAF/AF14.csv
- SM/BAF/AF15.csv
- SM/BAF/AF16.csv
- SM/BAF/AF17.csv
- SM/BAF/AF18.csv
- SM/BAF/AF19.csv
- SM/BAF/AF2.csv
- SM/BAF/AF20.csv
- SM/BAF/AF21.csv
- SM/BAF/AF22.csv
- SM/BAF/AF23.csv
- SM/BAF/AF24.csv
- SM/BAF/AF25.csv
- SM/BAF/AF26.csv
- SM/BAF/AF27.csv
- SM/BAF/AF28.csv
- SM/BAF/AF29.csv
- SM/BAF/AF3.csv
- SM/BAF/AF30.csv
- SM/BAF/AF4.csv
- SM/BAF/AF5.csv
- SM/BAF/AF6.csv
- SM/BAF/AF7.csv
- SM/BAF/AF8.csv
- SM/BAF/AF9.csv
- SM/can_spp_DEI500.csv
- SM/can_spp_trsn.csv
- SM/coordinates.csv
- SM/Edge_effect_BAF.R
- SM/mei_tree.csv
- SM/un_spp_DEI500.csv
- SM/un_spp_trsn.csv
