# Supplementary material for: The magnitude and extent of edge effects on vascular epiphytes across the Brazilian Atlantic Forest
Source: Sci Rep. 2020 Nov 2;10:18847. doi: 10.1038/s41598-020-75970-1 (PMC7606527; doi:10.1038/s41598-020-75970-1)
Supplement: Supplementary file 2 — Supplementary Information 2. [file 41598_2020_75970_MOESM2_ESM.zip › SM/BAF/AF0.csv]

Shape_Leng	Shape_Area	Area_ha	BUFF_DIST	ca
26951.27337	6210473.674	621.0473674	-500	1.90839
28473.52935	4689419.945	468.9419945	-500	0.02876
18018.83807	3250577.716	325.0577716	-500	0.9151
15999.97116	2481071.771	248.1071771	-500	0.13115
21695.4725	4322450.76	432.245076	-500	8.9296
9363.882538	2306930.07	230.693007	-500	0.0026
40349.0343	7297817.739	729.7817739	-500	20.11687
16097.32821	2917706.919	291.7706919	-500	0.00011
51943.7472	19751753.76	1975.175376	-500	403.77529
28812.51986	7612522.626	761.2522626	-500	28.01488
31471.32206	7669644.565	766.9644565	-500	48.61252
18337.96788	5344516.644	534.4516644	-500	28.08418
21483.90806	3655364.162	365.5364162	-500	0.17956
14958.13636	4619874.475	461.9874475	-500	61.00217
20115.34452	4359621.786	435.9621786	-500	8.22968
16174.70046	5291218.572	529.1218572	-500	4.18492
12810.88781	3123107.869	312.3107869	-500	4.2992
50455.1688	7396232.818	739.6232818	-500	0.96001
26092.18045	5477491.664	547.7491664	-500	2.01494
94581.80233	20698721.52	2069.872152	-500	37.57596
9117.949112	2142045.564	214.2045564	-500	0.02978
26941.07204	9254145.143	925.4145143	-500	86.25533
155669.9689	32248905.47	3224.890547	-500	116.63805
39849.22745	11058803.11	1105.880311	-500	155.56603
91721.60746	21199695.86	2119.969586	-500	201.895
30141.58586	6247275.054	624.7275054	-500	0.0973
30117.80726	6447490.192	644.7490192	-500	24.2517
73244.48667	17413609.84	1741.360984	-500	131.36321
23533.56628	4061313.136	406.1313136	-500	0.57747
35610.18559	12810881.97	1281.088197	-500	215.80925
22319.96533	4758211.261	475.8211261	-500	23.9888
43089.83951	13145701.38	1314.570138	-500	186.10147
9222.397295	2245263.998	224.5263998	-500	0.98952
14895.18214	7068120.285	706.8120285	-500	212.95598
29084.94751	9066551.895	906.6551895	-500	61.98831
21674.9096	3695536.139	369.5536139	-500	0.08433
2714855.351	1496735306	149673.5306	-500	68083.22781
8841.035708	1678585.151	167.8585151	-500	0.00006
19299.09723	3702257.294	370.2257294	-500	3.40626
123300.8213	31062627.17	3106.262717	-500	219.50809
27806.92933	10084962.63	1008.496263	-500	136.55978
18796.58272	3892695.109	389.2695109	-500	8.09882
25685.20065	5426603.32	542.660332	-500	0.3788
8013.940184	2261134.132	226.1134132	-500	6.10974
37488.69473	13355077.67	1335.507767	-500	200.34308
66987.51816	56756482.89	5675.648289	-500	2915.52963
47270.6919	8856693.65	885.669365	-500	22.8994
14236.07745	3585722.436	358.5722436	-500	17.00986
72011.43465	23827106.12	2382.710612	-500	215.83894
97479.34708	29769373.78	2976.937378	-500	331.30462
7116.876354	2627871.593	262.7871593	-500	15.93397
68468.50148	11453469.2	1145.34692	-500	5.62341
60147.33203	9760042.87	976.004287	-500	0.29448
39573.58553	17296450.79	1729.645079	-500	579.19353
9874.835476	2901348.475	290.1348475	-500	21.54646
8458.853064	1973594.769	197.3594769	-500	0.16221
18485.94711	4775512.272	477.5512272	-500	3.1137
30503.80414	6977216.01	697.721601	-500	1.84966
86693.75187	26423908.66	2642.390866	-500	159.34988
21884.69667	4416879.355	441.6879355	-500	3.55932
10160.93366	2076084.514	207.6084514	-500	0.31848
54783.43297	33461197.88	3346.119788	-500	1207.92996
31548.43625	8752045.214	875.2045214	-500	22.01663
146486.1734	38724111.47	3872.411147	-500	286.13483
283760.9945	122484200.9	12248.42009	-500	4170.97327
35345.7564	7870948.575	787.0948575	-500	7.74201
197631.9089	110580486.2	11058.04862	-500	5110.18842
20893.09483	5065604.734	506.5604734	-500	25.47945
42672.8488	8908382.048	890.8382048	-500	29.98958
22929.25257	5432613.848	543.2613848	-500	7.38683
12933.87843	2749549.574	274.9549574	-500	2.3948
361979.066	293616283.5	29361.62835	-500	18027.14277
33881.2334	8681422.195	868.1422195	-500	35.89067
18822.53099	5609119.537	560.9119537	-500	14.76555
28422.06995	5153646.365	515.3646365	-500	6.08375
87018.26599	26838384.37	2683.838437	-500	489.35339
23075.87488	3432926.486	343.2926486	-500	0.00001
13542.83026	2931825.889	293.1825889	-500	3.86151
148148.6923	29745235.57	2974.523557	-500	40.62694
68950.49498	13371477.17	1337.147717	-500	9.84672
39730.70052	9823656.87	982.365687	-500	5.28383
12759.99316	2314909.949	231.4909949	-500	0.00072
52623.44369	13456066.88	1345.606688	-500	61.56338
9276.068981	2488466.56	248.846656	-500	9.06085
10535.17524	2477302.375	247.7302375	-500	1.92665
6198.20388	2008937.115	200.8937115	-500	1.14504
19060.79772	4239644.981	423.9644981	-500	3.25632
19225.16346	3375799.567	337.5799567	-500	0.23173
55366.24229	15331606.88	1533.160688	-500	149.11958
26167.49053	7693015.736	769.3015736	-500	55.7269
24839.71637	10952105.81	1095.210581	-500	222.47046
21269.28574	4332226.076	433.2226076	-500	2.77281
255672.4579	111252329	11125.2329	-500	3481.98995
16196.22351	5048406.721	504.8406721	-500	55.32643
80952.67277	17172608.84	1717.260884	-500	4.778
14402.33493	3141549.954	314.1549954	-500	0.00287
12172.84614	3885804.673	388.5804673	-500	13.33612
19537.07681	3882436.267	388.2436267	-500	0.27903
22052.99637	8277189.436	827.7189436	-500	79.62771
10629.93289	2424684.897	242.4684897	-500	0.4308
25545.69097	7151585.365	715.1585365	-500	133.01481
12308.25723	2397348.269	239.7348269	-500	0.84877
6191.200549	1403749.167	140.3749167	-500	0.7379
24578.64224	10713205.06	1071.320506	-500	232.71848
66768.46036	13353618.89	1335.361889	-500	4.77156
14111.36105	3434681.702	343.4681702	-500	4.63344
23262.70652	7621404.25	762.140425	-500	76.42084
15599.07003	6057448.145	605.7448145	-500	78.01764
31806.71708	6068467.084	606.8467084	-500	0.24211
18015.66559	8373305.04	837.330504	-500	201.21507
18454.47269	5705175.712	570.5175712	-500	51.71984
9705.531126	2160448.47	216.044847	-500	3.63648
32391.07323	8212458.376	821.2458376	-500	18.3307
10958.6056	3283807.722	328.3807722	-500	18.26905
2272648.795	1614512321	161451.2321	-500	86764.44798
7165.048154	1904348.657	190.4348657	-500	2.81136
17615.39849	4676462.912	467.6462912	-500	12.73523
32301.24658	7640651.828	764.0651828	-500	10.61032
33296.10481	6915043.908	691.5043908	-500	0.00021
39612.30941	17197475.51	1719.747551	-500	657.04046
38907.6875	7377940.044	737.7940044	-500	6.46537
11882.54067	3798763.447	379.8763447	-500	28.868
27013.83967	5768135.303	576.8135303	-500	42.37653
73338.62093	73299785.03	7329.978503	-500	4412.28819
84255.33713	17835683.39	1783.568339	-500	71.50954
14903.49595	4877191.146	487.7191146	-500	59.00039
22530.45427	8327027.357	832.7027357	-500	118.4045
188981.6744	290873870.9	29087.38709	-500	21754.1223
74145.69219	16126105.93	1612.610593	-500	11.86302
23226.80582	5600437.974	560.0437974	-500	51.40055
5799992.077	5091249541	509124.9541	-500	323619.2859
28064.96997	6879269.281	687.9269281	-500	14.22708
18229.84086	3796288.708	379.6288708	-500	0.26661
17027.85067	2894388.589	289.4388589	-500	1.02985
93866.83752	26777534.04	2677.753404	-500	426.60286
284388.7976	279176120.9	27917.61209	-500	16923.14932
16126.28511	3784365.275	378.4365275	-500	33.65563
646576.1928	251053716.2	25105.37162	-500	7537.48545
13037.18907	2702509.606	270.2509606	-500	1.73844
8222.910742	1823704.503	182.3704503	-500	0.07402
11408.97903	3767969.085	376.7969085	-500	42.01201
33127.4126	7034498.786	703.4498786	-500	13.86102
6002.910955	1680890.1	168.08901	-500	0.01685
760431.4795	854787771.7	85478.77717	-500	57008.77886
58697.47717	16560959.39	1656.095939	-500	212.83949
18763.74565	4439764.877	443.9764877	-500	0.34891
13738.19652	2953240.521	295.3240521	-500	11.75292
24325.66565	5538168.853	553.8168853	-500	1.30339
5768.016729	1559803.612	155.9803612	-500	0.48689
15610.56908	5148473.079	514.8473079	-500	47.94002
9159.626147	2179996.946	217.9996946	-500	1.52437
16608.94523	5439084.812	543.9084812	-500	52.82167
12055.42005	2375062.124	237.5062124	-500	2.06142
33914.86193	20357895.19	2035.789519	-500	726.59165
14225.68407	3327552.111	332.7552111	-500	21.22238
357369.3097	145109317.6	14510.93176	-500	3898.6019
50425.36967	11806758.07	1180.675807	-500	59.279
279446.1634	157971101.6	15797.11016	-500	5293.21266
38751.72508	20381342.8	2038.13428	-500	659.91536
21898.3717	5033390.492	503.3390492	-500	3.56823
28147.91132	8017183.383	801.7183383	-500	92.34275
19333.72554	8991907.73	899.190773	-500	178.85355
18076.51658	5186411.139	518.6411139	-500	32.64012
17249.01407	3551072.523	355.1072523	-500	0.29686
29586.95347	7846738.974	784.6738974	-500	4.74698
55596.43984	25298392.7	2529.83927	-500	778.3202
51838.48286	16269463.08	1626.946308	-500	246.47339
177585.8077	41882978.28	4188.297828	-500	482.56053
99746.64813	40268001.95	4026.800195	-500	964.45787
4545355.606	2592935961	259293.5961	-500	119948.0658
100903.8203	22143598.29	2214.359829	-500	37.13002
6349.34191	1413363.15	141.336315	-500	0.07399
