# Supplementary material for: The magnitude and extent of edge effects on vascular epiphytes across the Brazilian Atlantic Forest
Source: Sci Rep. 2020 Nov 2;10:18847. doi: 10.1038/s41598-020-75970-1 (PMC7606527; doi:10.1038/s41598-020-75970-1)
Supplement: Supplementary file 2 — Supplementary Information 2. [file 41598_2020_75970_MOESM2_ESM.zip › SM/BAF/AF1.csv]

Shape_Leng	Shape_Area	Area_ha	BUFF_DIST	ca
14056.94999	3085976.952	308.5976952	-500	4.16472
15531.00575	3336438.845	333.6438845	-500	1.83581
5624.538975	1361414.814	136.1414814	-500	0.00612
15943.29073	3102401.983	310.2401983	-500	1.16698
9192.454006	2356716.783	235.6716783	-500	1.24873
14828.03811	3141457.383	314.1457383	-500	8.82949
25650.69924	7190909.928	719.0909928	-500	25.99663
16223.30282	4339413.522	433.9413522	-500	18.16416
43211.78305	9374932.64	937.493264	-500	74.18615
24006.62494	4872676.216	487.2676216	-500	2.24441
12852.17149	2991347.318	299.1347318	-500	0.73325
19679.26903	7683463.831	768.3463831	-500	91.349
50016.24478	17642789.63	1764.278963	-500	282.89951
28003.41614	8142832.395	814.2832395	-500	67.38099
46952.62042	11476163.54	1147.616354	-500	1.80688
24988.97851	6507631.656	650.7631656	-500	4.96423
26240.7208	8570896.806	857.0896806	-500	133.06502
10408.44437	2819523.715	281.9523715	-500	1.49962
15456.82358	3451490.35	345.149035	-500	9.36905
16872.7917	6630737.622	663.0737622	-500	163.85124
12850.2072	3660804.157	366.0804157	-500	15.35931
183594.9528	80549455.84	8054.945584	-500	1829.30698
62232.21398	17692838.55	1769.283855	-500	126.68049
13305.07521	2771256.361	277.1256361	-500	1.12959
8800.930109	2498106.832	249.8106832	-500	0.06371
15346.63296	3425298.765	342.5298765	-500	0.25801
626315.7976	174846316.6	17484.63166	-500	785.16315
17766.07944	3033210.672	303.3210672	-500	0.03219
86839.08836	30718457.71	3071.845771	-500	980.09925
43113.17274	8987106.859	898.7106859	-500	0.9645
24378.20784	5819240.389	581.9240389	-500	2.9321
9406.63905	2406241.273	240.6241273	-500	3.43999
15536.38622	3840340.254	384.0340254	-500	2.61902
88632.0145	50221491.63	5022.149163	-500	1113.444
18435.03526	5244829.708	524.4829708	-500	12.28296
12655.31813	3705373.117	370.5373117	-500	37.63135
54122.73432	16740321.58	1674.032158	-500	105.89978
12465.85074	3919885.308	391.9885308	-500	5.34483
7436.523589	1692244.692	169.2244692	-500	3.61167
37412.04485	11275436.34	1127.543634	-500	26.83515
252014.0002	40715746.42	4071.574642	-500	0.58861
23999.44285	7335599.395	733.5599395	-500	44.63339
52691.24709	35773867.92	3577.386792	-500	1670.43685
15418.97469	4936813.388	493.6813388	-500	82.1174
67908.60362	16600739.56	1660.073956	-500	77.98009
25521.19231	4705847.657	470.5847657	-500	2.68715
140868.4562	22249399.41	2224.939941	-500	13.66094
15770.81775	4757477.759	475.7477759	-500	49.48463
74741.46323	15200536.71	1520.053671	-500	6.36818
4445.718212	871820.0108	87.18200108	-500	0.00874
