# Supplementary material for: The magnitude and extent of edge effects on vascular epiphytes across the Brazilian Atlantic Forest
Source: Sci Rep. 2020 Nov 2;10:18847. doi: 10.1038/s41598-020-75970-1 (PMC7606527; doi:10.1038/s41598-020-75970-1)
Supplement: Supplementary file 2 — Supplementary Information 2. [file 41598_2020_75970_MOESM2_ESM.zip › SM/BAF/AF10.csv]

Shape_Leng	Shape_Area	Area_ha	BUFF_DIST	ca
38469.14762	17507488.45	1750.748845	-500	690.72965
16574.96498	5010509.687	501.0509687	-500	51.81498
22190.22169	7263871.736	726.3871736	-500	85.83506
15062.15889	3945808.058	394.5808058	-500	37.71335
10408.13851	3676794.309	367.6794309	-500	28.06648
6226.613656	2223494.456	222.3494456	-500	9.93296
5876.566806	1926917.223	192.6917223	-500	5.24455
6551.496887	2062953.079	206.2953079	-500	8.59902
12326.40375	4612004.432	461.2004432	-500	19.20812
7469.04124	2050785.419	205.0785419	-500	0.00111
5765.69926	1947172.678	194.7172678	-500	2.41452
15178.32765	4068460.245	406.8460245	-500	6.29488
144124.8687	204626613	20462.6613	-500	13386.45919
20724.96534	6235014.928	623.5014928	-500	23.66695
6135.073822	2147026.912	214.7026912	-500	14.90354
26461.54513	16236597.73	1623.659773	-500	611.56222
6079.675175	2269649.828	226.9649828	-500	24.6707
105532.1967	12128174.92	1212.817492	-500	5.22982
67873.00622	33088856.82	3308.885682	-500	1276.13548
14396.7124	2719103.845	271.9103845	-500	4.87543
10457.4384	3588524.314	358.8524314	-500	33.6119
11574.07975	4622356.542	462.2356542	-500	52.4645
117019.7911	20417136.7	2041.71367	-500	4.76272
13557.89456	3521941.941	352.1941941	-500	24.32731
67269.72359	146229747.8	14622.97478	-500	11479.41423
193962.4527	40627704.2	4062.77042	-500	184.4818
45526.44468	8396399.322	839.6399322	-500	1.17177
9287.731999	4395011.613	439.5011613	-500	89.91093
5289.635729	1540532.837	154.0532837	-500	0.16219
5476.387066	1717940.365	171.7940365	-500	5.69129
10648.44949	4902581.55	490.258155	-500	82.41826
17767.84176	4223763.63	422.376363	-500	2.68545
14246.74352	3632071.354	363.2071354	-500	12.411
9883.440742	2009957.238	200.9957238	-500	4.55166
17430.04324	11840359.55	1184.035955	-500	489.56326
12758.12716	5382577.22	538.257722	-500	61.79043
25315.00456	5881772.061	588.1772061	-500	127.9618
114420.4919	18656755.98	1865.675598	-500	76.90008
21451.65644	3488509.31	348.850931	-500	3.9512
33809.80481	18149913.1	1814.99131	-500	626.28093
12175.13719	2740312.978	274.0312978	-500	12.0627
17827.26138	3917136.461	391.7136461	-500	2.61798
10090.56141	3586781.556	358.6781556	-500	41.96043
9301.30211	3202705.53	320.270553	-500	17.6877
8817.35123	3089576.293	308.9576293	-500	35.79653
27165.32462	6689678.656	668.9678656	-500	79.56597
16937.72231	3860186.831	386.0186831	-500	3.19682
5041.529016	1350456.459	135.0456459	-500	0.04835
39612.57961	8126187.57	812.618757	-500	111.80244
194881.856	32579612.74	3257.961274	-500	66.60233
6848.423243	1993479.551	199.3479551	-500	1.66915
19291.68085	9539850.04	953.985004	-500	370.09772
5603.7464	1842864.858	184.2864858	-500	6.6158
4384.511018	1184888.662	118.4888662	-500	0.03741
5466.043851	1726867.99	172.686799	-500	6.47767
6144.611984	1464007.323	146.4007323	-500	0.0078
13360.81331	2858040.882	285.8040882	-500	20.47893
12139.50604	2212205.275	221.2205275	-500	1.40795
5254.593058	1605667.001	160.5667001	-500	1.31829
9226.567087	2154325.218	215.4325218	-500	3.32063
6377.262908	2275899.847	227.5899847	-500	11.83742
7519.453237	1684244.275	168.4244275	-500	0.22188
9102.197138	2743550.777	274.3550777	-500	3.69817
8138.352816	3813089.518	381.3089518	-500	67.06114
92073.40785	19275442.44	1927.544244	-500	90.27847
7475.19084	2350444.266	235.0444266	-500	13.77093
7115.369784	1920639.809	192.0639809	-500	0.25267
6589.590378	2251815.569	225.1815569	-500	4.14475
7245.023527	2951895.911	295.1895911	-500	38.85447
178826.8006	28283235.86	2828.323586	-500	44.4415
4885.529724	1505494.613	150.5494613	-500	4.90247
6284.352221	2129760.506	212.9760506	-500	14.37956
6724.019954	2230250.998	223.0250998	-500	6.52156
13062.9988	2411440.431	241.1440431	-500	3.14674
5315.884244	1555332.616	155.5332616	-500	1.9548
13656.29319	8999035.243	899.9035243	-500	356.26232
12570.31378	7402503.064	740.2503064	-500	236.42683
9848.560743	4270671.911	427.0671911	-500	89.71253
8800.319076	3605151.562	360.5151562	-500	39.77133
6171.329059	1849722.744	184.9722744	-500	0.12673
8914.227217	4051844.03	405.184403	-500	67.45136
292344.713	90199194.14	9019.919414	-500	2073.56563
4964.221839	1642531.482	164.2531482	-500	9.8829
9522.764126	3133995.064	313.3995064	-500	12.66438
23971.14498	9407098.655	940.7098655	-500	150.04531
43069.71941	13444619.66	1344.461966	-500	256.70303
7490.165318	3712131.203	371.2131203	-500	94.7257
13153.05898	3482192.581	348.2192581	-500	24.62049
14251.7619	5685039.132	568.5039132	-500	73.35482
128032.6906	38497134.13	3849.713413	-500	501.45922
6771.343127	2305653.652	230.5653652	-500	12.5777
8168.575649	2300929.374	230.0929374	-500	10.99152
4495.178634	1347130.591	134.7130591	-500	3.13035
9112.142032	2433922.33	243.392233	-500	9.54432
13584.75466	7551460.022	755.1460022	-500	195.16066
17377.7421	3800355.058	380.0355058	-500	0.03911
28472.94833	3253024.772	325.3024772	-500	0.21453
32245.02013	16663055.64	1666.305564	-500	438.3163
26214.44007	5956266.211	595.6266211	-500	8.51556
10678.39422	3092932.946	309.2932946	-500	4.54583
31100.00777	4417790.437	441.7790437	-500	0.0026
15192.25328	2670279.019	267.0279019	-500	8.78222
5691.251082	1467595.496	146.7595496	-500	0.50055
146898.0551	16592822.54	1659.282254	-500	28.75637
149228.6235	21313495.97	2131.349597	-500	9.22093
8706.933171	3616428.205	361.6428205	-500	55.54108
6013.929112	2232293.786	223.2293786	-500	23.26248
10527.11651	6825490.045	682.5490045	-500	250.98702
11021.71218	2354319.001	235.4319001	-500	1.9159
10216.78091	2249189.973	224.9189973	-500	1.87288
22761.71362	4205802.893	420.5802893	-500	32.61412
7225.774946	2396242.533	239.6242533	-500	0.61832
13221.10812	4225847.54	422.584754	-500	34.04756
223633.8199	47957392.51	4795.739251	-500	452.16595
9015.697091	2367578.813	236.7578813	-500	0.06036
5331.943971	1546553.604	154.6553604	-500	0.62982
7621.174258	2351031.557	235.1031557	-500	2.00203
9545.165712	3400536.498	340.0536498	-500	45.70943
142173.8814	29838107.82	2983.810782	-500	429.99445
14887.49386	4460222.289	446.0222289	-500	42.97122
23695.55367	5848711.747	584.8711747	-500	32.95068
10032.41892	2480133.671	248.0133671	-500	10.53015
13555.63097	2399957.953	239.9957953	-500	5.76278
4772.327283	1504782.055	150.4782055	-500	5.51613
40353.56944	7378145.379	737.8145379	-500	24.8588
7724.810587	2466778.721	246.6778721	-500	16.83556
56598.7119	30145762.56	3014.576256	-500	702.51604
6376.895716	2020801.37	202.080137	-500	10.05367
6687.582703	2217891.294	221.7891294	-500	0.27506
18856.24557	4857371.682	485.7371682	-500	40.70298
4725.366493	1644817.323	164.4817323	-500	10.76826
89441.60975	10355811.35	1035.581135	-500	0.51072
5240.652585	1759634.884	175.9634884	-500	5.71872
7299.19617	2485364.758	248.5364758	-500	7.45197
5538.686806	1833097.598	183.3097598	-500	8.97375
8567.927447	3450059.728	345.0059728	-500	34.6539
72911.05505	23181371.7	2318.13717	-500	474.27246
16000.10885	3386332.166	338.6332166	-500	42.70994
26523.82053	3323240.687	332.3240687	-500	2.36363
14354.86134	3413983.763	341.3983763	-500	0.00144
4423.763938	1286835.679	128.6835679	-500	1.37093
24704.64998	7133445.559	713.3445559	-500	67.96293
12546.99349	7141393.429	714.1393429	-500	247.25602
6550.736153	2218233.09	221.823309	-500	8.93628
5000.901652	1527754.987	152.7754987	-500	3.72315
4893.210917	1516910.876	151.6910876	-500	1.42159
22058.1937	3347965.158	334.7965158	-500	0.78155
16896.82225	6734851.571	673.4851571	-500	78.15839
5250.002349	1456659.716	145.6659716	-500	0.49546
6943.047678	2233272.349	223.3272349	-500	4.02026
6114.76409	1233592.364	123.3592364	-500	0.01705
6525.457039	2223979.318	222.3979318	-500	0.33564
6072.214822	1955343.495	195.5343495	-500	12.93683
6817.998038	2857469.545	285.7469545	-500	45.32733
6162.666048	2267384.837	226.7384837	-500	21.48806
5489.256191	1580570.642	158.0570642	-500	0.09691
96764.4762	13949771.92	1394.977192	-500	0.64728
4710.474919	1310813.246	131.0813246	-500	1.04832
23006.83818	4302637.261	430.2637261	-500	1.3659
13247.03944	4855133.912	485.5133912	-500	46.33199
5348.125237	1422728.992	142.2728992	-500	0.97599
11433.43796	5936259.408	593.6259408	-500	145.04643
9086.06117	3389750.719	338.9750719	-500	18.06466
4990.087763	1569164.66	156.916466	-500	5.14137
4820.694719	1340447.941	134.0447941	-500	0.47452
5554.037256	1914996.379	191.4996379	-500	12.47126
9782.319471	3346303.966	334.6303966	-500	42.67655
7463.622448	1929168.23	192.916823	-500	6.32569
7991.285809	2303251.123	230.3251123	-500	1.79462
4815.030613	1352410.516	135.2410516	-500	0.00016
6253.168109	2078536.686	207.8536686	-500	13.63609
6694.646058	1661360.943	166.1360943	-500	1.69267
7618.736897	2661957.192	266.1957192	-500	24.14718
20848.69427	6498831.428	649.8831428	-500	127.20305
5972.77517	1615074.27	161.507427	-500	0.00532
15747.00864	4846530.256	484.6530256	-500	16.13592
12146.91082	2896839.009	289.6839009	-500	29.05425
8580.926962	1582986.92	158.298692	-500	0.65194
15416.49055	2960748.748	296.0748748	-500	1.88299
8916.918874	3898849.331	389.8849331	-500	77.47786
104076.1732	30241046.59	3024.104659	-500	458.04981
7808.110463	3252958.203	325.2958203	-500	51.41288
22147.71987	5142620.212	514.2620212	-500	4.26165
4386.785679	1191143.821	119.1143821	-500	0.74944
85676.84582	17286039.07	1728.603907	-500	162.23152
7705.325762	3645345.48	364.534548	-500	78.17241
5647.594109	1615291.829	161.5291829	-500	0.80537
6382.074071	2136091.359	213.6091359	-500	2.09154
23008.0439	4905629.123	490.5629123	-500	4.00425
7715.316827	2118406.233	211.8406233	-500	3.88251
10464.85336	3377780.897	337.7780897	-500	1.85814
17845.84237	10703948.48	1070.394848	-500	363.56111
5172.673392	1589142.188	158.9142188	-500	3.09922
4580.728427	1236734.233	123.6734233	-500	0.05857
8811.207044	4118392.204	411.8392204	-500	90.13829
13631.93015	3972460.56	397.246056	-500	1.50699
6981.938921	1810516.297	181.0516297	-500	5.04013
27437.37332	6101484.61	610.148461	-500	9.57696
6334.086334	2434797.176	243.4797176	-500	19.32502
8561.980422	2573866.897	257.3866897	-500	4.46159
6908.307288	2675145.282	267.5145282	-500	19.97822
11145.35326	2415123.45	241.512345	-500	0.83368
7403.096307	2967593.645	296.7593645	-500	32.47142
11904.38184	7677216.041	767.7216041	-500	278.86645
6092.318181	2364889.041	236.4889041	-500	28.86216
5283.182626	1900383.636	190.0383636	-500	17.13933
5818.226104	1795993.653	179.5993653	-500	0.02131
7105.898725	2391584.086	239.1584086	-500	15.81423
7532.705013	1714868.464	171.4868464	-500	0.39819
8446.584368	1800387.337	180.0387337	-500	0.19674
7783.69114	1998522.811	199.8522811	-500	1.72278
6402.547362	2175085.644	217.5085644	-500	7.24443
10765.73679	2674789.114	267.4789114	-500	0.49806
15691.28066	3565767.316	356.5767316	-500	31.30125
12892.20334	3014768.385	301.4768385	-500	0.04496
11494.64473	7136899.674	713.6899674	-500	238.09307
6399.216271	1514300.636	151.4300636	-500	0.07016
8392.414145	4411811.953	441.1811953	-500	117.38792
37547.12318	7662121.055	766.2121055	-500	6.29595
5907.227124	1710684.979	171.0684979	-500	2.34117
10865.71046	3767755.694	376.7755694	-500	21.53655
5700.503902	1785828.471	178.5828471	-500	9.43946
6847.537455	2893849.617	289.3849617	-500	36.0184
8905.975487	4076085.376	407.6085376	-500	61.58975
6268.886575	2170614.15	217.061415	-500	17.82748
5535.983959	1929136.688	192.9136688	-500	10.9999
4914.091388	1489743.912	148.9743912	-500	1.3607
12366.95142	3535512.523	353.5512523	-500	6.34631
7847.107223	2476997.819	247.6997819	-500	1.23059
9624.692168	2644228.147	264.4228147	-500	9.04029
7858.833051	1856897.862	185.6897862	-500	1.17742
7193.078317	2161910.209	216.1910209	-500	0.33404
12634.39158	4309059.282	430.9059282	-500	0.19314
5857.026739	1872605.269	187.2605269	-500	8.60752
6618.857792	2427483.423	242.7483423	-500	22.69799
21286.97382	4836706.075	483.6706075	-500	12.19398
4588.929169	1387286.407	138.7286407	-500	2.60764
10257.52698	2332665.744	233.2665744	-500	4.57496
7936.178797	2515795.571	251.5795571	-500	9.22112
26958.41422	5428434.642	542.8434642	-500	29.92048
6747.903551	1994406.61	199.440661	-500	2.03784
5957.391677	1386360.061	138.6360061	-500	0.01767
6298.627612	1782715.16	178.271516	-500	2.67686
5288.136939	1765984.928	176.5984928	-500	8.43988
46916.92558	10042055.71	1004.205571	-500	10.91871
5705.836452	1394793.002	139.4793002	-500	0.19712
22781.90997	6201331.319	620.1331319	-500	24.95744
9168.643517	2398817.457	239.8817457	-500	1.5777
21105.36734	3612592.91	361.259291	-500	4.74509
17764.62706	4461390.802	446.1390802	-500	0.22662
7005.429691	2433193.572	243.3193572	-500	15.88154
14937.54609	5557382.723	555.7382723	-500	79.47318
6417.455056	2103113.798	210.3113798	-500	2.95347
4382.391844	883018.5765	88.30185765	-500	0.06843
6436.948954	1279425.483	127.9425483	-500	1.34918
6141.891907	1439422.916	143.9422916	-500	0.09693
6960.006576	1678957.658	167.8957658	-500	0.68843
13321.65679	2221473.448	222.1473448	-500	0.04173
