# Supplementary material for: The magnitude and extent of edge effects on vascular epiphytes across the Brazilian Atlantic Forest
Source: Sci Rep. 2020 Nov 2;10:18847. doi: 10.1038/s41598-020-75970-1 (PMC7606527; doi:10.1038/s41598-020-75970-1)
Supplement: Supplementary file 2 — Supplementary Information 2. [file 41598_2020_75970_MOESM2_ESM.zip › SM/BAF/AF11.csv]

Shape_Leng	Shape_Area	Area_ha	BUFF_DIST	ca
10526.71319	3748079.79	374.807979	-500	17.03147
46111.16858	16421608.52	1642.160852	-500	216.39019
23106.08455	4560258.248	456.0258248	-500	5.51594
78073.69338	21458542.66	2145.854266	-500	369.45462
39456.32484	15782826.53	1578.282653	-500	241.53456
52677.10903	12712681.38	1271.268138	-500	46.57873
24345.78614	6255438.328	625.5438328	-500	28.912
16589.98323	4133923.778	413.3923778	-500	12.9778
79133.97121	12774492.46	1277.449246	-500	9.94142
85423.60921	22227043.79	2222.704379	-500	255.4751
205945.3476	67385117.78	6738.511778	-500	1026.63893
47049.44018	9215844.86	921.584486	-500	23.32827
36346.09214	7925683.425	792.5683425	-500	11.16957
87179.04848	24080927.51	2408.092751	-500	276.66249
12956.05804	2973907.182	297.3907182	-500	4.00702
44692.5779	11774418.52	1177.441852	-500	44.81211
29972.16275	6532246.755	653.2246755	-500	59.09629
13966.80984	2602984.274	260.2984274	-500	0.31768
90974.83231	53536655.97	5353.665597	-500	2319.22162
34694.9704	9122265.48	912.226548	-500	14.9144
20894.25043	4812964.487	481.2964487	-500	3.25336
9884.124696	2091933.617	209.1933617	-500	0.51257
20763.33962	5396534.796	539.6534796	-500	0.00883
14803.56184	3711779.191	371.1779191	-500	0.00847
10886.76496	3470039.462	347.0039462	-500	48.72989
173138.9602	39982181.16	3998.218116	-500	160.34167
23201.51807	5637579.725	563.7579725	-500	33.52621
45771.88341	15402318.92	1540.231892	-500	188.46658
43405.74679	13381486.74	1338.148674	-500	107.26784
43350.27079	11835127.14	1183.512714	-500	28.81724
11089.06644	3295152.318	329.5152318	-500	3.71562
76883.73698	12105245.39	1210.524539	-500	2.00098
31690.53855	6263734.08	626.373408	-500	12.49533
24077.84436	14325903.05	1432.590305	-500	676.76491
49074.06718	12858184.8	1285.81848	-500	98.15145
92715.70537	27423044.92	2742.304492	-500	166.68504
9603.870227	2362895.059	236.2895059	-500	0.38442
9433.207121	2685116.545	268.5116545	-500	0.63143
25244.97859	6676893.344	667.6893344	-500	26.59659
116013.4256	24357354.87	2435.735487	-500	10.05336
18000.45035	5033480.117	503.3480117	-500	37.68138
30183.90413	6010076.524	601.0076524	-500	4.77525
29413.84088	6048778.862	604.8778862	-500	28.79432
11612.72193	2291357.992	229.1357992	-500	1.36071
525168.3801	378120685.5	37812.06855	-500	21438.86304
64119.54764	11287891.78	1128.789178	-500	0.07929
73580.60616	16997726.06	1699.772606	-500	39.3693
62430.78521	20112353.54	2011.235354	-500	429.34202
121989.9238	25176285.97	2517.628597	-500	10.09737
247839.6641	78724991.97	7872.499197	-500	946.41389
19232.11013	3443889.65	344.388965	-500	0.04051
10601.07348	2740697.519	274.0697519	-500	0.96321
74749.4681	28878642.46	2887.864246	-500	431.0427
7520.431179	2437798.279	243.7798279	-500	14.41179
614638.7513	340842269.8	34084.22698	-500	13035.34344
68059.93525	14258931.42	1425.893142	-500	0.90724
22641.62266	5446330.201	544.6330201	-500	12.51745
81925.97668	29421120.37	2942.112037	-500	517.36773
77583.82815	17747297.71	1774.729771	-500	85.90443
9025.98625	3350495.597	335.0495597	-500	35.87714
39722.50216	13403347.57	1340.334757	-500	183.42119
134714.5193	31570257.2	3157.02572	-500	68.95792
56961.56732	14698750.14	1469.875014	-500	118.0685
898094.5203	530955570.7	53095.55707	-500	20851.26995
8061.632474	1852067.735	185.2067735	-500	0.21525
5013.728143	1496989.167	149.6989167	-500	0.82618
65288.22048	15105746.26	1510.574626	-500	18.45212
244411.0909	57356955.91	5735.695591	-500	258.71825
15686.30576	3339830.952	333.9830952	-500	1.51944
495729.8732	103569739.1	10356.97391	-500	410.02834
75851.0815	14631153.99	1463.115399	-500	25.91987
16971.92452	3143358.507	314.3358507	-500	0.95905
114249.5108	19746383.57	1974.638357	-500	4.53978
18400.63861	3954371.229	395.4371229	-500	2.07688
30716.33335	5501627.32	550.162732	-500	0.00355
20643.32196	3807041.238	380.7041238	-500	0.35623
13593.18315	2478956.529	247.8956529	-500	0.69489
40943.80638	8955729.028	895.5729028	-500	0.62584
9071.892951	2385798.912	238.5798912	-500	1.44966
20123.28663	5372564.899	537.2564899	-500	0.09802
24018.10282	5814559.081	581.4559081	-500	0.34365
396145.0402	113546874.2	11354.68742	-500	1475.78255
10911.28028	2548687.749	254.8687749	-500	7.47479
50471.46691	9439374.189	943.9374189	-500	0.03109
24695.6239	5236006.991	523.6006991	-500	4.38447
20919.9833	4788732.116	478.8732116	-500	39.57194
15191.30733	4500302.401	450.0302401	-500	20.98109
19303.07099	3096800.337	309.6800337	-500	0.05794
32396.27145	5989883.717	598.9883717	-500	7.53074
27418.43877	6588077.004	658.8077004	-500	0.02847
11495.56269	3012377.303	301.2377303	-500	10.82206
33474.91043	7630788.729	763.0788729	-500	38.73826
10352.69007	2380849.025	238.0849025	-500	0.82703
52410.76088	11808735.51	1180.873551	-500	20.53206
18153.07496	3353347.997	335.3347997	-500	0.00532
21267.22553	4865290.171	486.5290171	-500	6.09587
21853.62227	4634280.292	463.4280292	-500	19.60868
46517.7942	8634851.039	863.4851039	-500	2.00552
19348.29283	4763002.255	476.3002255	-500	0.62945
17248.47932	4416602.462	441.6602462	-500	6.63844
16949.35533	3752797.186	375.2797186	-500	2.59842
12842.49925	3806735.99	380.673599	-500	12.17117
120572.8782	22694831.92	2269.483192	-500	9.66908
18207.22487	3556452.551	355.6452551	-500	1.36505
14740.47913	3730664.737	373.0664737	-500	1.15012
20410.88492	4498500.124	449.8500124	-500	19.76566
55239.93602	15081049.39	1508.104939	-500	115.97935
43788.50909	7515203.941	751.5203941	-500	1.3459
20792.14358	4974319.686	497.4319686	-500	4.60356
95124.05715	33050326.68	3305.032668	-500	611.6259
40049.64298	7619611.087	761.9611087	-500	0.04557
18110.81122	3765153.691	376.5153691	-500	16.26696
18766.00739	3769732.235	376.9732235	-500	1.91802
94543.67865	30150325.69	3015.032569	-500	550.66712
27628.04581	6692158.846	669.2158846	-500	33.14866
13791.40494	2685954.574	268.5954574	-500	0.28243
33155.96109	6597831.152	659.7831152	-500	8.22888
16257.17995	4035565.944	403.5565944	-500	1.33041
32865.38804	8329467.416	832.9467416	-500	3.46124
35866.96255	8444118.746	844.4118746	-500	7.96366
27507.26967	7407752.131	740.7752131	-500	19.42194
22218.14442	5009790.864	500.9790864	-500	0.87027
492507.1414	254191466.3	25419.14663	-500	8504.51246
25314.89905	6924387.149	692.4387149	-500	20.06659
9811.084896	3132521.333	313.2521333	-500	16.56792
17207.54415	5096704.365	509.6704365	-500	42.7936
20749.52975	3813745.436	381.3745436	-500	5.84352
27172.24735	4310476.159	431.0476159	-500	0.00937
67557.34676	13070913.94	1307.091394	-500	29.7716
32612.82289	6991144.545	699.1144545	-500	2.4392
8651.229807	1765686.341	176.5686341	-500	0.06613
30934.77474	6957372.441	695.7372441	-500	0.37625
25892.84147	4718065.45	471.806545	-500	6.18266
54681.44074	12312784.78	1231.278478	-500	10.18267
16312.83815	3757237.635	375.7237635	-500	10.48629
21224.55469	9968395.475	996.8395475	-500	159.85009
21567.60233	4209876.229	420.9876229	-500	3.69797
26840.32257	6274409.752	627.4409752	-500	36.42711
13458.32525	2905681.47	290.568147	-500	10.41624
6452.707472	1808477.087	180.8477087	-500	0.10619
13008.14953	3200770.887	320.0770887	-500	5.95373
20096.60261	3928041.535	392.8041535	-500	0.37395
78676.28992	17764060.94	1776.406094	-500	91.79821
31198.44063	8889472.475	888.9472475	-500	52.55268
27605.4974	5933522.631	593.3522631	-500	7.45914
15390.51439	3498834.081	349.8834081	-500	4.70278
11885.1442	2360658.044	236.0658044	-500	1.04263
28393.32157	5440159.589	544.0159589	-500	1.18651
29532.32991	7002810.228	700.2810228	-500	25.30307
30914.86892	6538271.801	653.8271801	-500	2.26202
23072.88609	3374136.23	337.413623	-500	0.09298
10284.7503	1906452.863	190.6452863	-500	0.14856
6563.157136	1576374.02	157.637402	-500	3.22128
