# Supplementary material for: The magnitude and extent of edge effects on vascular epiphytes across the Brazilian Atlantic Forest
Source: Sci Rep. 2020 Nov 2;10:18847. doi: 10.1038/s41598-020-75970-1 (PMC7606527; doi:10.1038/s41598-020-75970-1)
Supplement: Supplementary file 2 — Supplementary Information 2. [file 41598_2020_75970_MOESM2_ESM.zip › SM/BAF/AF12.csv]

Shape_Leng	Shape_Area	Area_ha	BUFF_DIST	ca
39365.88017	11845192.26	1184.519226	-500	83.24218
16463.11767	3205455.437	320.5455437	-500	14.60566
20243.74437	4860478.504	486.0478504	-500	27.81611
44313.214	7703876.795	770.3876795	-500	2.10675
101340.2574	32371456.6	3237.14566	-500	773.14919
16686.09029	4274862.807	427.4862807	-500	2.04013
29303.87426	6577531.533	657.7531533	-500	9.47229
199231.985	67641788.73	6764.178873	-500	1562.38701
95407.25845	45638883.15	4563.888315	-500	2055.65418
54909.45375	13310471.34	1331.047134	-500	104.99582
14800.32518	3829052.695	382.9052695	-500	3.75921
15556.46209	2923817.21	292.381721	-500	0.07994
38231.88524	10896687.66	1089.668766	-500	52.35765
17485.72487	5216269.085	521.6269085	-500	18.98336
47928.74546	11875232.96	1187.523296	-500	33.66716
65673.30555	25403299.33	2540.329933	-500	383.45347
22416.06329	6541169.191	654.1169191	-500	48.89855
57738.58862	20621945.29	2062.194529	-500	389.33561
24340.36304	8156347.599	815.6347599	-500	51.321
21044.90203	5277248.203	527.7248203	-500	6.74179
161565.0305	39832382.82	3983.238282	-500	118.48314
180728.957	82956061.35	8295.606135	-500	2741.68393
48292.23239	16897205.02	1689.720502	-500	192.84876
23078.54753	5258274.526	525.8274526	-500	5.86574
18765.33265	3664778.811	366.4778811	-500	2.80904
19447.5785	5262261.621	526.2261621	-500	37.00956
51185.47499	14921567.39	1492.156739	-500	200.1855
25871.40916	6365733.407	636.5733407	-500	82.58785
128151.9608	47964018.14	4796.401814	-500	901.92024
52084.42807	10183742.57	1018.374257	-500	21.8774
22408.77102	4941902.691	494.1902691	-500	4.17974
48842.9237	12825361.67	1282.536167	-500	118.52184
43005.65292	16151687.8	1615.16878	-500	233.50261
157611.6773	60412148.52	6041.214852	-500	1175.30105
20507.9668	3850576.277	385.0576277	-500	0.86134
50035.14513	14707694.84	1470.769484	-500	197.47579
118773.0107	47678606.16	4767.860616	-500	685.51882
134537.3361	44811984.17	4481.198417	-500	492.91783
10448.20421	2961955.87	296.195587	-500	12.04944
38037.72196	13141594.45	1314.159445	-500	126.14001
6580.668893	2142994.561	214.2994561	-500	9.78658
13723.48456	3416440.713	341.6440713	-500	1.87832
62504.54758	35529082.16	3552.908216	-500	1401.50935
22416.9126	5943436.962	594.3436962	-500	8.79324
16083.38764	4511091.808	451.1091808	-500	30.59145
29730.20544	5974985.807	597.4985807	-500	4.47326
77343.88568	19184789.14	1918.478914	-500	43.08593
64032.93791	24032058.53	2403.205853	-500	508.00535
59178.24224	18946749.23	1894.674923	-500	360.58646
96893.193	28654771.91	2865.477191	-500	528.06283
5922.320634	1793240.425	179.3240425	-500	2.92923
132888.4042	31418891.96	3141.889196	-500	76.04982
33605.27846	5845208.632	584.5208632	-500	11.49084
28821.97297	5371171.392	537.1171392	-500	3.29233
15925.17469	2830714.438	283.0714438	-500	1.53347
8912.42156	2397168.508	239.7168508	-500	7.34699
293143.0457	103600947	10360.0947	-500	3044.06562
40412.17708	8144747.678	814.4747678	-500	1.60199
25836.00448	5769879.019	576.9879019	-500	5.53503
19639.19349	5133271.836	513.3271836	-500	22.83772
244308.5582	75178043.59	7517.804359	-500	996.81323
31270.84746	7122281.526	712.2281526	-500	27.03057
37273.01306	8055922.544	805.5922544	-500	21.89233
72237.42327	30699941.81	3069.994181	-500	883.43637
17156.96621	3509918.932	350.9918932	-500	17.42133
80924.27482	27884802.11	2788.480211	-500	332.09742
68513.08951	24828130.84	2482.813084	-500	451.56085
24673.82059	8075318.562	807.5318562	-500	11.98704
12602.16345	3783928.227	378.3928227	-500	13.92729
57482.23959	9308431.206	930.8431206	-500	11.67012
54257.17784	17911268.09	1791.126809	-500	353.39077
69477.31872	21346035.13	2134.603513	-500	231.84213
18663.85558	3068414.674	306.8414674	-500	0.85257
7373.857577	3090484.542	309.0484542	-500	49.93264
31990.21803	5968107.349	596.8107349	-500	20.85013
40037.61352	11590608.1	1159.06081	-500	142.85505
223768.5901	84638893.85	8463.889385	-500	1713.88542
39818.23254	9526996.28	952.699628	-500	7.09489
31200.71624	7670760.738	767.0760738	-500	57.71388
48950.36773	14807754.45	1480.775445	-500	85.33306
9064.033155	2331676.454	233.1676454	-500	5.55464
96423.38482	18311971.82	1831.197182	-500	8.64749
38190.57704	7786905.39	778.690539	-500	9.98507
48456.92076	11317438.09	1131.743809	-500	51.40537
15552.73883	3105295.368	310.5295368	-500	2.94076
55519.71778	13310808.88	1331.080888	-500	37.67806
24197.92217	4169849.14	416.984914	-500	10.81113
699506.1583	317922499.2	31792.24992	-500	11700.81089
9384.95406	3287269.695	328.7269695	-500	33.88532
19707.85096	7051757.58	705.175758	-500	97.7795
36277.65449	9632979.672	963.2979672	-500	15.79643
11747.37754	2981033.269	298.1033269	-500	5.83229
37501.44729	6999474.41	699.947441	-500	11.13204
39612.77681	12904942.23	1290.494223	-500	73.00607
18354.61205	3708338.366	370.8338366	-500	2.47819
97847.48941	28637060.11	2863.706011	-500	419.89142
10132.88353	2411084.629	241.1084629	-500	3.19164
12549.44933	2942443.656	294.2443656	-500	0.72389
64599.22071	12971452.92	1297.145292	-500	48.78239
17579.0771	3698651.558	369.8651558	-500	12.86298
44680.31478	12181013.87	1218.101387	-500	28.41977
99712.54961	32297446.25	3229.744625	-500	600.45396
43394.36502	11278299.42	1127.829942	-500	109.1233
31743.87999	4433137.655	443.3137655	-500	0.87661
31783.07004	6152778.662	615.2778662	-500	1.15508
35374.1376	7737520.981	773.7520981	-500	6.40667
94699.0527	16506206.82	1650.620682	-500	10.15936
14237.24738	3251551.634	325.1551634	-500	0.21327
66610.66264	16037018.87	1603.701887	-500	60.63574
19333.44976	3935197.258	393.5197258	-500	0.02164
11291.60674	2708054.292	270.8054292	-500	0.96542
60183.10149	13570058.74	1357.005874	-500	88.86464
4742.859447	1349948.371	134.9948371	-500	1.81032
43840.63345	9399009.986	939.9009986	-500	11.97761
32123.96028	8433456.036	843.3456036	-500	76.55735
40606.62517	8154536.082	815.4536082	-500	32.49465
18591.74913	6322660.851	632.2660851	-500	106.15071
23869.78807	6703941.718	670.3941718	-500	2.6024
10422.63122	3176253.287	317.6253287	-500	3.81781
88058.48802	16761539.62	1676.153962	-500	21.90857
7987.044272	2358129.114	235.8129114	-500	2.24267
10007.36624	2146108.233	214.6108233	-500	3.21957
19473.67464	4470279.808	447.0279808	-500	29.70694
13392.74032	3785038.415	378.5038415	-500	29.03942
18220.24901	11599726.82	1159.972682	-500	355.80929
15684.24731	5362866.808	536.2866808	-500	78.19772
14045.55773	3026186.212	302.6186212	-500	2.17181
8591.075733	2439628.605	243.9628605	-500	2.54959
7939.317182	3854423.904	385.4423904	-500	88.97263
17654.26807	3743389.972	374.3389972	-500	9.365
12519.05978	2826415.278	282.6415278	-500	0.17595
13281.09	5068870.203	506.8870203	-500	36.80789
92518.82293	15228809.06	1522.880906	-500	55.14324
8195.185121	1847866.827	184.7866827	-500	0.03475
16783.42608	2725778.803	272.5778803	-500	0.10204
23099.98029	6459768.516	645.9768516	-500	20.13287
14727.66397	2559809.854	255.9809854	-500	9.13869
34309.66171	5846065.583	584.6065583	-500	3.75224
12792.06257	2465763.577	246.5763577	-500	0.01713
39946.47482	8865997.443	886.5997443	-500	8.18058
15493.72245	3170056.497	317.0056497	-500	4.88979
18017.81325	4446299.562	444.6299562	-500	2.10903
4829.980152	537005.2152	53.70052152	-500	2.89783
59615.21757	8382499.412	838.2499412	-500	1.23478
7441.441141	1569891.467	156.9891467	-500	0.0692
7129.12301	1659042.107	165.9042107	-500	0.9632
5325.90061	669496.4623	66.94964623	-500	0.01173
26315.17888	4485467.849	448.5467849	-500	4.99036
11171.45476	2322294.372	232.2294372	-500	0.01164
4757.701102	1104192.022	110.4192022	-500	0.0049
