# Supplementary material for: The magnitude and extent of edge effects on vascular epiphytes across the Brazilian Atlantic Forest
Source: Sci Rep. 2020 Nov 2;10:18847. doi: 10.1038/s41598-020-75970-1 (PMC7606527; doi:10.1038/s41598-020-75970-1)
Supplement: Supplementary file 2 — Supplementary Information 2. [file 41598_2020_75970_MOESM2_ESM.zip › SM/BAF/AF13.csv]

Shape_Leng	Shape_Area	Area_ha	BUFF_DIST	ca
23165.64329	7316327.043	731.6327043	-500	41.34915
44655.63637	12765672.05	1276.567205	-500	11.26575
49890.51502	9622274.247	962.2274247	-500	9.04854
39920.5029	15221173.12	1522.117312	-500	294.24517
17487.56234	3611459.265	361.1459265	-500	12.52377
29380.17805	5133235.206	513.3235206	-500	10.09461
86632.26909	39601535.97	3960.153597	-500	1318.50088
31299.84719	4140639.01	414.063901	-500	0.67583
42669.41728	10872369.11	1087.236911	-500	27.94089
8458.099375	2912717.241	291.2717241	-500	6.04073
27354.35636	11061605.15	1106.160515	-500	162.79423
9768.76702	1708462.754	170.8462754	-500	0.00259
26344.73952	4049544.891	404.9544891	-500	5.32771
14562.30169	3833719.402	383.3719402	-500	29.52949
101480.3876	21946772.58	2194.677258	-500	24.83508
29077.00154	5452661.883	545.2661883	-500	0.25154
44164.77869	10037741.75	1003.774175	-500	17.52512
52793.78957	12160945.54	1216.094554	-500	18.75689
13169.45449	3606916.281	360.6916281	-500	5.52573
24771.98866	4574364.38	457.436438	-500	0.44919
40672.86771	9532897.777	953.2897777	-500	2.32796
122724.2503	30322547.61	3032.254761	-500	35.34158
31050.69928	8877097.392	887.7097392	-500	6.1791
55728.9493	15694263.26	1569.426326	-500	133.2041
61808.58692	9609254.958	960.9254958	-500	8.9405
7592.474126	1957631.426	195.7631426	-500	0.46949
85077.28143	19946067.57	1994.606757	-500	27.76122
98591.70951	35374774.07	3537.477407	-500	576.07738
29080.24258	4249664.14	424.966414	-500	0.29688
64319.61274	14171495.59	1417.149559	-500	22.57815
62097.89568	8948782.69	894.878269	-500	0.54455
29531.37774	5411122.054	541.1122054	-500	5.29764
37871.53422	5882683.968	588.2683968	-500	0.64092
74524.8	16072739.03	1607.273903	-500	88.47024
24724.86777	8469440.199	846.9440199	-500	49.2563
21424.62182	3738101.113	373.8101113	-500	4.87021
70540.9767	13344334.14	1334.433414	-500	34.50527
24446.90672	4760674.086	476.0674086	-500	18.61027
71272.87143	13097358.76	1309.735876	-500	1.04048
499800.0409	86659858.93	8665.985893	-500	82.74916
51961.70382	8105976.748	810.5976748	-500	0.0446
65859.46893	10822867.67	1082.286767	-500	35.12685
213424.8344	40376966.97	4037.696697	-500	30.58153
346266.2023	58736408.5	5873.64085	-500	6.49844
17795.56612	3185657.633	318.5657633	-500	4.66606
40952.65435	6789161.874	678.9161874	-500	4.57408
103479.2515	16683018.61	1668.301861	-500	10.99555
58632.48353	9277443.632	927.7443632	-500	3.83171
93589.19807	16119886.18	1611.988618	-500	0.92575
65581.7313	10113131.35	1011.313135	-500	1.73036
19515.89512	3360204.756	336.0204756	-500	0.51744
20273.92809	4446775.946	444.6775946	-500	8.54754
24617.07233	4406094.642	440.6094642	-500	0.01787
36311.41328	6802977.187	680.2977187	-500	9.20108
19869.4783	3730286.314	373.0286314	-500	20.99607
10240.35438	2185646.019	218.5646019	-500	0.00086
58260.12038	11667894.25	1166.789425	-500	27.97222
30181.70887	5520937.47	552.093747	-500	0.05179
27691.27313	7662456.475	766.2456475	-500	34.60346
24180.64658	4690500.583	469.0500583	-500	0.21335
13733.87562	3103715.686	310.3715686	-500	0.18407
49559.55532	9908990.785	990.8990785	-500	1.10904
113390.1619	20660815.1	2066.08151	-500	11.37487
129142.2109	26957143.07	2695.714307	-500	238.57832
22840.38667	3738345.898	373.8345898	-500	0.00013
149620.8048	26036632.74	2603.663274	-500	0.15194
126285.6728	22635600.5	2263.56005	-500	6.26518
82375.98033	16831955.54	1683.195554	-500	1.19336
88335.52524	15415883.19	1541.588319	-500	8.056
90566.73646	21379031.75	2137.903175	-500	72.9418
89530.76454	21508305.02	2150.830502	-500	97.66957
357645.7952	82546766.07	8254.676607	-500	109.49117
164656.1571	37527859.05	3752.785905	-500	57.01164
18485.47919	6947666.177	694.7666177	-500	124.05074
75596.13132	16024191.99	1602.419199	-500	31.27333
9165.628782	1662259.666	166.2259666	-500	0.48062
27589.27126	5271369.903	527.1369903	-500	0.0024
68758.96876	11686319.03	1168.631903	-500	0.0047
27443.61582	3581385.352	358.1385352	-500	0.00068
11998.06373	2335600.399	233.5600399	-500	3.67102
23307.26021	5057182.979	505.7182979	-500	2.06591
29838.9042	4653079.134	465.3079134	-500	0.01914
76625.45059	12205950.82	1220.595082	-500	0.2838
