# Supplementary material for: The magnitude and extent of edge effects on vascular epiphytes across the Brazilian Atlantic Forest
Source: Sci Rep. 2020 Nov 2;10:18847. doi: 10.1038/s41598-020-75970-1 (PMC7606527; doi:10.1038/s41598-020-75970-1)
Supplement: Supplementary file 2 — Supplementary Information 2. [file 41598_2020_75970_MOESM2_ESM.zip › SM/BAF/AF14.csv]

Shape_Leng	Shape_Area	Area_ha	BUFF_DIST	ca
28485.45386	3889778.434	388.9778434	-500	0.93921
49172.29632	16631140.95	1663.114095	-500	254.10353
56614.38846	29285844.75	2928.584475	-500	871.65283
35446.06857	5339375.805	533.9375805	-500	0.93955
42836.2077	8546508.214	854.6508214	-500	4.62392
7549.790393	1958895.176	195.8895176	-500	0.07252
47820.3344	6741145.681	674.1145681	-500	6.78139
30169.33433	5289129.032	528.9129032	-500	24.22817
15607.4433	2662341.072	266.2341072	-500	0.33018
12443.45653	2194422.615	219.4422615	-500	0.07085
18391.08745	3663362.438	366.3362438	-500	2.66126
16960.49879	3816607.486	381.6607486	-500	22.36719
38388.79954	10052790.6	1005.27906	-500	27.92054
21806.68836	6923523.963	692.3523963	-500	55.61533
15159.55909	3122874.975	312.2874975	-500	2.47441
23811.6379	6711351.86	671.135186	-500	124.1201
15578.34308	2491159.425	249.1159425	-500	0.91485
23233.00575	5624342.754	562.4342754	-500	4.3657
65621.89232	18406090.52	1840.609052	-500	129.8141
46396.18608	10323020.71	1032.302071	-500	48.43872
28217.25166	11599556.13	1159.955613	-500	206.82201
14318.37435	2423448.417	242.3448417	-500	0.57652
24780.9172	5733716.538	573.3716538	-500	4.39171
426796.7262	124499803.8	12449.98038	-500	1498.41687
21011.01229	7024673.898	702.4673898	-500	29.51968
22998.02224	7315557.295	731.5557295	-500	127.93636
45983.66107	26858131.21	2685.813121	-500	1070.1052
46573.97647	9254049.661	925.4049661	-500	7.82299
34279.50626	8127304.256	812.7304256	-500	55.32163
6064.284895	1654910.921	165.4910921	-500	0.64315
130589.9204	40517033.91	4051.703391	-500	368.19213
83097.73805	19039170.41	1903.917041	-500	86.15862
16439.29396	3606380.513	360.6380513	-500	1.40087
18054.40107	3982500.043	398.2500043	-500	1.8589
14311.71575	3241826.477	324.1826477	-500	3.08031
4137.085983	1212984.87	121.298487	-500	0.30045
10246.35786	2291332.602	229.1332602	-500	4.05097
6300.846324	1624010.663	162.4010663	-500	1.77297
7142.769342	1775188.216	177.5188216	-500	3.57497
11099.38936	2948160.9	294.81609	-500	2.25909
11077.39646	2605045.025	260.5045025	-500	0.00417
13885.66429	3573890.33	357.389033	-500	5.02169
55881.30227	11221386.21	1122.138621	-500	0.49943
55771.80118	18511749.45	1851.174945	-500	216.96441
26805.87979	6650768.975	665.0768975	-500	17.63615
19093.67315	4834448.323	483.4448323	-500	32.08517
10405.86841	2561337.029	256.1337029	-500	1.48905
32322.42558	8669985.14	866.998514	-500	53.42271
21478.07107	4911959.366	491.1959366	-500	18.11394
29110.32272	8602086.73	860.208673	-500	114.92999
93519.71954	40417601.99	4041.760199	-500	1208.81551
46851.87238	10585598.66	1058.559866	-500	75.55345
17851.42234	5193666.571	519.3666571	-500	6.63029
91630.35271	19935052.52	1993.505252	-500	57.44853
9583.852836	2966187.242	296.6187242	-500	11.4571
11355.81155	2391564.201	239.1564201	-500	2.03015
43505.72916	12460254.95	1246.025495	-500	88.79704
547474.5664	174340961.4	17434.09614	-500	1528.64223
30209.89035	8438331.022	843.8331022	-500	49.60419
33826.71452	10520253.78	1052.025378	-500	123.86423
27469.92029	7992188.599	799.2188599	-500	56.46584
57064.70421	12251923.4	1225.19234	-500	0.00823
9810.975679	2568708.398	256.8708398	-500	10.31719
9500.648867	3459356.755	345.9356755	-500	29.12515
23225.86057	5338997.489	533.8997489	-500	4.75705
33821.90263	5756966.334	575.6966334	-500	5.51751
15525.10492	3401421.625	340.1421625	-500	0.97397
31283.7371	11152407.47	1115.240747	-500	91.928
12464.93166	4793194.38	479.319438	-500	84.30363
155237.4739	38753148.74	3875.314874	-500	403.90525
18941.99443	3938172.377	393.8172377	-500	0.68917
37019.91608	7721846.227	772.1846227	-500	31.2955
42879.19334	12731385.67	1273.138567	-500	73.92567
24901.3098	3201362.461	320.1362461	-500	0.49046
49524.13487	11563509.6	1156.35096	-500	67.36204
32365.15257	7404956.848	740.4956848	-500	0.13854
27403.50799	4172681.839	417.2681839	-500	5.22526
103357.1975	46101889.37	4610.188937	-500	1001.99374
35771.13902	7452336.903	745.2336903	-500	0.03511
65452.64975	20032326.58	2003.232658	-500	97.64274
28655.03575	13750412.25	1375.041225	-500	281.42825
9673.805946	2967130.465	296.7130465	-500	8.98034
14623.22217	3556684.123	355.6684123	-500	7.81851
11399.12514	3204770.094	320.4770094	-500	4.3795
25954.01703	8519115.276	851.9115276	-500	28.64425
38147.92054	7175360.319	717.5360319	-500	0.63029
7398.928932	1761805.624	176.1805624	-500	0.46101
30142.74149	6238760.167	623.8760167	-500	3.70603
27183.22746	7650412.759	765.0412759	-500	1.38795
21304.004	4007237.282	400.7237282	-500	5.22532
93292.1347	20055691.18	2005.569118	-500	169.97311
26475.9119	7006395.4	700.63954	-500	17.28513
28401.84249	9624364.357	962.4364357	-500	174.42803
19584.25416	3484252.426	348.4252426	-500	3.70614
59284.39815	14192856.42	1419.285642	-500	42.06877
11873.0434	3498631.06	349.863106	-500	42.44014
9232.957172	2328263.482	232.8263482	-500	1.23221
105960.4748	16403836.86	1640.383686	-500	39.97327
8491.629318	2439641.668	243.9641668	-500	2.33388
7664.857351	1619562.991	161.9562991	-500	2.42455
27466.51526	7482683.911	748.2683911	-500	45.3927
15935.37268	5564366.478	556.4366478	-500	92.45245
14394.09352	3394687.662	339.4687662	-500	6.54964
74331.08743	15949094.89	1594.909489	-500	85.57321
24377.35164	7550325.266	755.0325266	-500	37.41955
17088.17275	4789856.882	478.9856882	-500	29.01154
29493.41387	5801591.671	580.1591671	-500	9.04565
15420.96469	3113297.477	311.3297477	-500	4.78903
59082.47906	17994251.93	1799.425193	-500	341.06639
49217.11142	9846897.579	984.6897579	-500	25.0479
26962.60102	5807421.338	580.7421338	-500	42.22635
485115.2175	120943476	12094.3476	-500	1150.94675
25406.83328	4623486.767	462.3486767	-500	2.75329
22254.1094	4421309.337	442.1309337	-500	8.10757
11107.38441	2692266.807	269.2266807	-500	1.25545
20719.80926	5028204.708	502.8204708	-500	19.34941
18621.09185	4339451.699	433.9451699	-500	28.01492
51156.44053	23224858.2	2322.48582	-500	712.16189
12535.07869	3615262.306	361.5262306	-500	10.77194
15073.52596	4438797.486	443.8797486	-500	9.07795
9173.394508	3316871.785	331.6871785	-500	21.17231
32619.28393	6600686.514	660.0686514	-500	1.27804
33535.5091	6403143.982	640.3143982	-500	11.12988
232733.5617	76440363.94	7644.036394	-500	575.55054
40586.9705	14225995.97	1422.599597	-500	97.25169
38400.88044	9022071.559	902.2071559	-500	20.36703
7023.732152	1530561.64	153.056164	-500	0.16676
37471.72496	7226013.366	722.6013366	-500	0.15021
26952.20537	6188319.68	618.831968	-500	3.34946
75905.10866	13913505.22	1391.350522	-500	5.97064
15703.16951	6560756.418	656.0756418	-500	111.85245
22477.55764	3199179.557	319.9179557	-500	0.28493
13559.73999	4473426.956	447.3426956	-500	14.38162
20693.57144	6105242.271	610.5242271	-500	15.92481
68683.79024	24406142.8	2440.61428	-500	652.68534
16378.97454	3268861.3	326.88613	-500	1.31479
16828.43403	3618654.846	361.8654846	-500	0.26035
6790.613058	2483777.392	248.3777392	-500	20.2348
8122.788919	2043216.666	204.3216666	-500	2.3835
17660.82	3949662.797	394.9662797	-500	0.95841
20071.33462	7804053.721	780.4053721	-500	113.8132
11707.07985	2909562.809	290.9562809	-500	6.41291
4653.141506	1455698.293	145.5698293	-500	4.50828
18934.32719	3413576.098	341.3576098	-500	0.0246
24864.65136	5814720.954	581.4720954	-500	16.16857
115410.5391	55654610.63	5565.461063	-500	1760.41807
81457.48918	15927254.54	1592.725454	-500	0.01973
13567.87316	2722933.214	272.2933214	-500	0.56725
20043.68241	5394532.771	539.4532771	-500	44.3661
28221.58525	6953749.227	695.3749227	-500	1.21807
41718.45601	9548226.865	954.8226865	-500	2.07605
64165.45829	15942082.69	1594.208269	-500	31.26172
11110.73103	2528262.958	252.8262958	-500	1.01892
16982.30535	4156865.917	415.6865917	-500	5.79076
122728.831	27281439.62	2728.143962	-500	76.19936
465537.0274	217863773	21786.3773	-500	6725.19348
46965.25893	8615485.894	861.5485894	-500	0.66605
16933.05573	4754944.908	475.4944908	-500	2.24002
9097.97553	2492458.691	249.2458691	-500	2.40302
20980.35655	4706027.206	470.6027206	-500	2.4158
11185.95637	2882668.187	288.2668187	-500	3.99954
17142.30469	4754613.882	475.4613882	-500	9.91948
65516.25809	13742311.45	1374.231145	-500	11.61613
57491.7707	13633913.83	1363.391383	-500	69.87524
22803.65344	4279033.469	427.9033469	-500	5.44218
25719.01526	4856193.811	485.6193811	-500	0.39285
47318.61351	8784208.52	878.420852	-500	4.59935
51990.17734	10489725.99	1048.972599	-500	16.00246
17892.41978	4377334.648	437.7334648	-500	25.34971
13146.14291	3324694.637	332.4694637	-500	1.8772
16358.75643	4736722.135	473.6722135	-500	22.12906
20582.27871	5558252.826	555.8252826	-500	39.94554
64429.74711	14195708.11	1419.570811	-500	28.98514
26370.00835	6864567.391	686.4567391	-500	8.88561
26754.71213	5742680.222	574.2680222	-500	4.50795
19543.07012	3416484.192	341.6484192	-500	0.05584
13710.66777	2728688.225	272.8688225	-500	0.16411
20980.35517	4499249.229	449.9249229	-500	0.11008
12382.91202	2683044.148	268.3044148	-500	1.73848
36953.47729	9708474.458	970.8474458	-500	26.53164
12188.51399	2471892.008	247.1892008	-500	0.01526
27181.94997	5255651.591	525.5651591	-500	5.70146
40261.35994	10007560.41	1000.756041	-500	0.12493
43735.67247	9907451.564	990.7451564	-500	76.48819
31482.94447	9604917.977	960.4917977	-500	39.51514
29139.8491	5748363.173	574.8363173	-500	6.55951
52465.63579	11556439.9	1155.64399	-500	31.6286
35354.60698	5884327.92	588.432792	-500	20.14293
30020.75278	4610125.98	461.012598	-500	0.05958
29328.43555	4933589.71	493.358971	-500	0.87988
32593.24113	6561044.767	656.1044767	-500	0.00027
44632.81285	12807298.2	1280.72982	-500	163.63295
11074.57742	2978398.175	297.8398175	-500	10.76081
22515.88862	5588353.566	558.8353566	-500	1.34958
13793.95574	3808549.88	380.854988	-500	3.27366
74566.70496	38044087.65	3804.408765	-500	957.93434
34805.57708	6413728.242	641.3728242	-500	4.50649
90686.61624	28323844.15	2832.384415	-500	523.70842
42378.64719	7866580.485	786.6580485	-500	0.26216
19298.89781	6486747.89	648.674789	-500	87.01687
26216.21147	6216101.3	621.61013	-500	22.3918
78863.12241	13365643.81	1336.564381	-500	15.58054
49643.47968	13433597.47	1343.359747	-500	64.50179
14736.67471	3655412.377	365.5412377	-500	7.22833
15796.37462	4795740.517	479.5740517	-500	27.6562
22594.31898	3312913.012	331.2913012	-500	0.32986
24280.9754	3898723.715	389.8723715	-500	5.43764
170269.2535	25118252.21	2511.825221	-500	25.78787
29810.57145	6335397.317	633.5397317	-500	1.22778
31401.17896	8962602.211	896.2602211	-500	92.13404
8934.047191	3034663.013	303.4663013	-500	27.44308
39296.48771	7220013.733	722.0013733	-500	3.32247
11546.28384	2505774.51	250.577451	-500	1.89588
9563.51931	3099724.118	309.9724118	-500	14.53478
10299.00321	1980682.807	198.0682807	-500	0.07202
23517.53711	5105851.462	510.5851462	-500	0.34808
25633.93324	4215846	421.5846	-500	0.0032
36862.23371	8809756.297	880.9756297	-500	27.91391
81491.53239	25164593.06	2516.459306	-500	396.41495
35411.09955	5772725.171	577.2725171	-500	3.74629
41995.22164	8193013.999	819.3013999	-500	35.06406
29072.13662	6298858.854	629.8858854	-500	11.6895
21835.9481	5934938.804	593.4938804	-500	34.81686
23682.885	6448205.714	644.8205714	-500	19.59038
47596.95713	21527980.05	2152.798005	-500	352.1834
11939.61273	2287007.141	228.7007141	-500	0.43476
29651.32775	6424055.867	642.4055867	-500	0.83062
31097.04486	7969348.877	796.9348877	-500	29.32913
25412.97648	6182000.576	618.2000576	-500	36.35292
27937.99812	13424152.71	1342.415271	-500	389.21656
41955.69633	11944151.04	1194.415104	-500	54.22279
32568.91443	7024426.77	702.442677	-500	24.53542
24274.95612	3162306.518	316.2306518	-500	3.03495
59265.09988	8028917.598	802.8917598	-500	0.30657
22293.33201	7632514.264	763.2514264	-500	125.28796
22482.37638	4131993.877	413.1993877	-500	0.30828
28259.78001	5320820.375	532.0820375	-500	0.45751
12730.05268	2285131.012	228.5131012	-500	1.18316
28472.8578	6683036.907	668.3036907	-500	5.46522
26679.87325	5007810.525	500.7810525	-500	1.43624
11590.7723	3295461.841	329.5461841	-500	5.86985
13317.68168	2374060.897	237.4060897	-500	1.74091
9303.938383	2300780.855	230.0780855	-500	8.19257
22140.34948	9808482.687	980.8482687	-500	168.60472
51800.60236	17856232.02	1785.623202	-500	249.05839
14088.51353	3610115.515	361.0115515	-500	16.02217
52380.82615	11861241.27	1186.124127	-500	46.45262
11437.47246	2798463.761	279.8463761	-500	2.2516
34284.78841	6722605.788	672.2605788	-500	0.23639
11249.48695	2596581.418	259.6581418	-500	3.12166
46974.86092	10739156.41	1073.915641	-500	42.2538
51913.81917	22273798.65	2227.379865	-500	916.36014
7864.542186	2184735.317	218.4735317	-500	6.96316
31545.4625	5242757.904	524.2757904	-500	0.88148
13239.84908	2287960.661	228.7960661	-500	4.8177
140460.7881	46760258.17	4676.025817	-500	766.14925
11268.48169	2968212.012	296.8212012	-500	3.98839
9123.378426	2216517.22	221.651722	-500	1.99996
10705.7944	5034119.455	503.4119455	-500	90.08125
7937.28683	1712154.8	171.21548	-500	0.52878
58952.80486	10953931.31	1095.393131	-500	11.94461
18398.88519	4545316.026	454.5316026	-500	0.30021
8860.146023	2207346.41	220.734641	-500	1.2861
6275.628225	1601170.362	160.1170362	-500	0.06686
10511.84171	3753764.065	375.3764065	-500	26.63554
17358.9755	4496618.595	449.6618595	-500	5.81059
49117.23413	10110365.9	1011.03659	-500	20.58385
17635.67326	6046311.542	604.6311542	-500	59.34353
12281.52354	2194104.825	219.4104825	-500	0.64408
6078.483389	1661923.607	166.1923607	-500	1.47173
23447.2364	8125173.687	812.5173687	-500	170.08414
9979.600095	2639170.787	263.9170787	-500	6.43552
18096.18786	5458139.889	545.8139889	-500	23.44584
6811.748937	2019378.13	201.937813	-500	8.2822
9755.811397	2509385.368	250.9385368	-500	8.46679
9750.814512	2618294.18	261.829418	-500	1.65339
8378.509251	2507078.207	250.7078207	-500	0.28726
4799.144021	1524577.189	152.4577189	-500	5.84876
12012.53511	3471026.207	347.1026207	-500	7.87655
23772.07951	6399940.726	639.9940726	-500	37.75516
68831.30843	16636620.46	1663.662046	-500	122.6837
25953.82874	5702734.876	570.2734876	-500	0.30187
8469.045126	2041289.385	204.1289385	-500	5.00697
25870.21996	7672926.131	767.2926131	-500	0.85361
18237.90596	3784974.341	378.4974341	-500	3.53362
4542.17276	1260462.728	126.0462728	-500	0.98374
10418.5217	2680912.567	268.0912567	-500	0.16541
5931.366905	1660745.343	166.0745343	-500	1.55864
28689.77948	4658844.984	465.8844984	-500	0.06276
8791.464124	2124168.648	212.4168648	-500	5.37161
6403.730931	2142433.12	214.243312	-500	17.34557
4276.698112	1285348.874	128.5348874	-500	1.63736
13186.7212	4166183.654	416.6183654	-500	0.39366
11466.61475	3420878.804	342.0878804	-500	30.67833
13212.92059	2633593.305	263.3593305	-500	0.44179
5749.830754	1324719.373	132.4719373	-500	0.486
13742.60447	2323342.486	232.3342486	-500	0.03712
9556.970641	1637710.759	163.7710759	-500	0.05887
16711.6136	3086998.96	308.699896	-500	0.00421
13368.53668	1362095.738	136.2095738	-500	0.01328
11720.65031	2134925.552	213.4925552	-500	0.30294
6853.470049	1627700.637	162.7700637	-500	2.0196
7128.502935	1571798.586	157.1798586	-500	0.00646
5129.235317	954830.6351	95.48306351	-500	0.26428
4907.951264	1117180.355	111.7180355	-500	0.11496
7078.585491	1165202.5	116.52025	-500	0.59222
9205.488382	1846193.58	184.619358	-500	0.01697
5453.230362	1445146.193	144.5146193	-500	0.6417
11643.95723	2541765.352	254.1765352	-500	0.02301
16994.97741	3014740.89	301.474089	-500	0.37038
