# Supplementary material for: The magnitude and extent of edge effects on vascular epiphytes across the Brazilian Atlantic Forest
Source: Sci Rep. 2020 Nov 2;10:18847. doi: 10.1038/s41598-020-75970-1 (PMC7606527; doi:10.1038/s41598-020-75970-1)
Supplement: Supplementary file 2 — Supplementary Information 2. [file 41598_2020_75970_MOESM2_ESM.zip › SM/BAF/AF15.csv]

Shape_Leng	Shape_Area	Area_ha	BUFF_DIST	ca
5564.067754	1489153.827	148.9153827	-500	0.07079
19110.77046	2646786.725	264.6786725	-500	0.02435
7086.000863	3105675.906	310.5675906	-500	57.4775
8976.65257	2202040.228	220.2040228	-500	0.12088
13147.39127	4059749.719	405.9749719	-500	13.13825
10414.86641	2344870.587	234.4870587	-500	2.23673
10174.85387	2381849.181	238.1849181	-500	0.84159
7585.539073	2458599.948	245.8599948	-500	8.13341
4983.623102	1535726.595	153.5726595	-500	3.39877
6636.435188	1380072.744	138.0072744	-500	0.00018
13892.19246	4004672.554	400.4672554	-500	10.10361
20330.98382	5154508.301	515.4508301	-500	9.38169
18631.89749	4101611.559	410.1611559	-500	16.01834
514754.8337	1620632643	162063.2643	-500	139942.338
54712.54422	27214751.65	2721.475165	-500	890.06735
31391.38655	7083981.728	708.3981728	-500	45.89727
14649.77847	3601990.042	360.1990042	-500	8.99809
34050.46497	11509713.48	1150.971348	-500	107.79423
12676.54582	4111247.645	411.1247645	-500	0.01484
24963.64343	7980417.117	798.0417117	-500	95.2544
6219.171388	1725132.558	172.5132558	-500	1.23261
35070.42087	9534994.882	953.4994882	-500	103.50303
16594.92138	4840427.614	484.0427614	-500	78.20184
7234.266972	1695306.826	169.5306826	-500	1.16664
12326.16271	3671526.107	367.1526107	-500	26.77251
38483.38934	11529020.49	1152.902049	-500	88.9776
12474.75867	2743138.834	274.3138834	-500	0.15363
6830.48649	2503776.598	250.3776598	-500	27.45152
35926.83536	6780893.66	678.089366	-500	1.37746
11045.8806	2539901.066	253.9901066	-500	3.10846
13564.96462	4679468.546	467.9468546	-500	36.90432
33972.94786	5141567.566	514.1567566	-500	0.34635
23347.29531	9553506.01	955.350601	-500	198.26755
28412.17595	5822580.947	582.2580947	-500	0.01173
17049.72135	3426638.812	342.6638812	-500	10.06975
43769.28219	13377493.08	1337.749308	-500	68.8314
38109.97053	13054621.33	1305.462133	-500	137.08622
6772.956616	1859356.717	185.9356717	-500	0.02031
8908.005415	2838549.718	283.8549718	-500	14.32916
10991.05744	4409603.192	440.9603192	-500	92.07769
9838.432858	3567173.86	356.717386	-500	41.91267
12808.29111	2441527.609	244.1527609	-500	1.10311
50377.0865	8983041.038	898.3041038	-500	13.34897
29539.93627	7226667.187	722.6667187	-500	1.03557
65157.57795	23874044.46	2387.404446	-500	535.04817
6371.744218	2031095.338	203.1095338	-500	10.83614
13966.73977	5314551.692	531.4551692	-500	108.88337
5186.388381	1368804.907	136.8804907	-500	0.78956
33730.73319	7039607.973	703.9607973	-500	10.27804
16721.7992	3430690.623	343.0690623	-500	11.78002
16118.45971	4247668.493	424.7668493	-500	1.45408
45621.06271	15280171.51	1528.017151	-500	286.63616
10252.23032	2419243.599	241.9243599	-500	5.57153
27915.01098	7186325.655	718.6325655	-500	23.13298
8002.24215	2565220.83	256.522083	-500	0.25586
27072.84984	6168803.179	616.8803179	-500	0.9926
19844.63973	4107549.387	410.7549387	-500	56.55452
7280.261277	1810655.41	181.065541	-500	0.1151
18059.73669	3550557.924	355.0557924	-500	0.80626
9250.982512	2000150.344	200.0150344	-500	4.32897
14706.54805	3920636.63	392.063663	-500	11.1822
12587.38209	4877843.831	487.7843831	-500	82.62988
7732.545596	2915515.925	291.5515925	-500	34.76397
5754.720503	2065683.863	206.5683863	-500	9.70546
6111.445153	2305039.228	230.5039228	-500	26.44832
12353.98545	4469764.126	446.9764126	-500	86.87543
13928.24052	4475916.763	447.5916763	-500	12.90866
16331.46127	4662680.064	466.2680064	-500	31.29151
12081.65783	6327052.209	632.7052209	-500	183.03098
14033.3849	7181742.124	718.1742124	-500	186.85415
17956.04929	3790566.494	379.0566494	-500	9.04142
7348.17385	2516324.576	251.6324576	-500	11.75543
49587.09429	13656336.3	1365.63363	-500	168.51067
9035.337884	2658066.621	265.8066621	-500	8.91783
19063.44118	4423911.069	442.3911069	-500	4.02618
13725.89867	4696359.607	469.6359607	-500	46.08027
40943.9355	11337707.47	1133.770747	-500	239.70591
12299.31167	3911332.466	391.1332466	-500	48.80081
9988.603335	3457017.238	345.7017238	-500	8.60843
5144.016282	1538606.171	153.8606171	-500	2.69559
6402.8891	2036650.649	203.6650649	-500	6.62343
8168.59757	2422251.321	242.2251321	-500	4.69122
9925.116742	5631777.461	563.1777461	-500	188.49057
144911.9287	96076731.43	9607.673143	-500	5958.38191
7547.003886	1809564.337	180.9564337	-500	0.0591
7900.288165	2128153.293	212.8153293	-500	0.34037
11025.3488	2215296.771	221.5296771	-500	5.07996
18264.85314	5237550.586	523.7550586	-500	2.18275
6015.521024	1612012.809	161.2012809	-500	0.21382
14031.14668	3119443.91	311.944391	-500	0.0022
5788.23219	1959799.347	195.9799347	-500	11.06393
7352.692861	1974476.671	197.4476671	-500	0.3489
23498.96758	4033374.218	403.3374218	-500	0.01341
19658.00538	5061616.73	506.161673	-500	7.90798
5903.477557	1622729.894	162.2729894	-500	2.6054
5438.51858	1429650.405	142.9650405	-500	1.35619
7807.583029	2840516.363	284.0516363	-500	18.51494
7724.156109	2574728.856	257.4728856	-500	5.27816
15316.5115	3376936.032	337.6936032	-500	1.20877
4814.059788	1328733.988	132.8733988	-500	0.56513
4277.781232	1141048.873	114.1048873	-500	0.26389
9829.26931	2474618.948	247.4618948	-500	8.61163
29565.50235	8968536.419	896.8536419	-500	1.42538
163546.8965	48573164.81	4857.316481	-500	808.67572
26270.6494	4198636.686	419.8636686	-500	6.60456
8193.854103	2687167.623	268.7167623	-500	2.54961
11492.41816	3276851.792	327.6851792	-500	20.62208
5198.519662	1595445.608	159.5445608	-500	3.32886
5492.990012	1792926.393	179.2926393	-500	7.90346
9118.637637	2202428.324	220.2428324	-500	0.06141
8986.462905	3855221.969	385.5221969	-500	55.73824
22226.30311	5859659.529	585.9659529	-500	55.31121
5740.856838	1680073.537	168.0073537	-500	3.41802
5537.344549	1900761.733	190.0761733	-500	11.39455
15228.71506	5594997.814	559.4997814	-500	78.36134
8824.495493	2866833.717	286.6833717	-500	21.9296
150772.5253	34836194.9	3483.61949	-500	580.57883
12961.40891	4307255.478	430.7255478	-500	84.25134
88715.69762	24221926.41	2422.192641	-500	246.80878
7952.454923	2889197.988	288.9197988	-500	20.33496
8764.407439	2926219.353	292.6219353	-500	23.53382
26963.30976	15271267.85	1527.126785	-500	461.67665
9915.283051	3004754.243	300.4754243	-500	34.87786
6296.92268	2067947.933	206.7947933	-500	13.06238
18074.6271	9612959.642	961.2959642	-500	230.54078
11584.58413	3095639.551	309.5639551	-500	4.52338
13112.00233	4614734.527	461.4734527	-500	7.0208
5239.306053	1624200.289	162.4200289	-500	4.20206
12987.67606	7290663.388	729.0663388	-500	218.29654
9910.399408	2700513.442	270.0513442	-500	1.13845
13703.21965	4912558.261	491.2558261	-500	15.16563
18075.34847	4457059.149	445.7059149	-500	12.98486
40246.90374	6495545.182	649.5545182	-500	13.6038
7143.93595	2568462.414	256.8462414	-500	14.63639
7650.058711	1629095.105	162.9095105	-500	0.028
25897.41093	3633266.921	363.3266921	-500	0.04761
16444.14125	8827677.899	882.7677899	-500	270.62672
9233.210922	1818855.861	181.8855861	-500	2.16806
12540.13548	3694368.412	369.4368412	-500	19.23842
9822.527259	1810636.719	181.0636719	-500	0.06108
6188.123391	1624193.83	162.419383	-500	0.00018
20856.9701	7595984.162	759.5984162	-500	32.12796
12101.79652	7104718.265	710.4718265	-500	233.57012
24970.53915	3691588.706	369.1588706	-500	12.91212
6270.094835	1656409.556	165.6409556	-500	1.02412
6454.236967	1731936.244	173.1936244	-500	0.04119
13089.39896	5312745.609	531.2745609	-500	123.5569
16015.25349	4331311.643	433.1311643	-500	4.07995
13987.67922	6808988.371	680.8988371	-500	161.81755
16209.5642	3251092.888	325.1092888	-500	0.05402
11263.49804	2733980.882	273.3980882	-500	0.35524
11325.96366	4302585.062	430.2585062	-500	48.14736
17017.1035	3477224.668	347.7224668	-500	12.92282
7755.339352	3234318.056	323.4318056	-500	43.53414
13016.69932	2230077.255	223.0077255	-500	0.69659
9235.566659	2428075.53	242.807553	-500	7.33136
7526.85106	2073343.164	207.3343164	-500	0.23439
10694.37011	5396297.272	539.6297272	-500	139.49619
10473.37099	3260750.412	326.0750412	-500	42.59836
15355.88049	5939717.986	593.9717986	-500	88.62734
15926.70487	7974187.252	797.4187252	-500	235.26364
8753.814405	2735049.552	273.5049552	-500	20.54132
13440.96285	3601866.324	360.1866324	-500	34.54145
14693.84091	5277860.412	527.7860412	-500	48.91555
6574.473542	2100666.905	210.0666905	-500	5.6299
7252.846607	2349171.722	234.9171722	-500	5.71509
11614.38387	3537418.837	353.7418837	-500	0.49564
5465.983623	1661801.183	166.1801183	-500	3.93838
11935.94446	2988536.827	298.8536827	-500	6.16761
6413.977727	1964695.806	196.4695806	-500	7.22198
7324.649102	2685756.339	268.5756339	-500	27.0564
4773.779683	1399151.813	139.9151813	-500	1.87449
13055.80439	4685528.405	468.5528405	-500	76.11096
6337.41742	1681749.023	168.1749023	-500	0.70668
6261.257959	1885752.983	188.5752983	-500	0.05056
6442.524626	2346480.68	234.648068	-500	17.43677
12363.02013	4574476.937	457.4476937	-500	24.72796
9643.323962	4185711.132	418.5711132	-500	66.22548
5214.093377	1438855.417	143.8855417	-500	0.47119
27989.63859	14258138.08	1425.813808	-500	396.14946
10477.56583	2409101.257	240.9101257	-500	0.24634
6044.278653	1291422.444	129.1422444	-500	0.09197
5923.736554	1388019.978	138.8019978	-500	2.69574
4959.930715	367658.5118	36.76585118	-500	3.97631
3959.328295	710321.6951	71.03216951	-500	0.1271
5834.854635	1431717.302	143.1717302	-500	0.21805
4190.784362	1023265.794	102.3265794	-500	0.35037
7798.000509	1598076.29	159.807629	-500	0.13903
5102.375771	1266243.235	126.6243235	-500	0.66395
