# Supplementary material for: The magnitude and extent of edge effects on vascular epiphytes across the Brazilian Atlantic Forest
Source: Sci Rep. 2020 Nov 2;10:18847. doi: 10.1038/s41598-020-75970-1 (PMC7606527; doi:10.1038/s41598-020-75970-1)
Supplement: Supplementary file 2 — Supplementary Information 2. [file 41598_2020_75970_MOESM2_ESM.zip › SM/BAF/AF16.csv]

Shape_Leng	Shape_Area	Area_ha	BUFF_DIST	ca
29120.45542	10570910.02	1057.091002	-500	200.18721
16969.96756	3978260.647	397.8260647	-500	7.29332
440439.7642	144061793.4	14406.17934	-500	2560.13241
67699.31486	16434067.53	1643.406753	-500	94.59358
36059.34186	6768624.636	676.8624636	-500	0.68386
65792.52862	14339649.95	1433.964995	-500	30.0481
22126.60298	3940150.87	394.015087	-500	1.40641
26934.40173	4077228.616	407.7228616	-500	0.59209
14671.25677	4398077.25	439.807725	-500	44.12823
44977.04894	6891216.503	689.1216503	-500	0.25312
58527.4561	10236472.31	1023.647231	-500	0.00425
242559.3358	48686716.05	4868.671605	-500	136.7883
83621.58482	15967878.73	1596.787873	-500	212.85656
214220.6354	55980759.47	5598.075947	-500	630.88835
48504.55745	9053092.913	905.3092913	-500	27.87172
32763.2604	8346563.822	834.6563822	-500	32.14196
55529.11252	10771784.55	1077.178455	-500	12.40427
454511.2634	180402511.2	18040.25112	-500	5808.7474
63618.20601	9846469.724	984.6469724	-500	56.70823
20710.91321	3688976.719	368.8976719	-500	1.03286
14742.16131	4349026.816	434.9026816	-500	33.52077
53011.82589	11400884.72	1140.088472	-500	20.85994
14381.03455	3031576.189	303.1576189	-500	0.21061
5054.211464	1265931.14	126.593114	-500	0.00418
47898.99046	8719139.529	871.9139529	-500	0.78864
30683.46661	6103027.438	610.3027438	-500	8.34671
47677.6672	16044798.59	1604.479859	-500	171.35827
159723.4142	37048667.53	3704.866753	-500	125.88923
44658.09135	8637015.163	863.7015163	-500	1.57686
29620.75123	6610923.785	661.0923785	-500	1.67045
34026.65136	7575235.967	757.5235967	-500	36.15739
110094.8354	20950406.04	2095.040604	-500	1.8908
51552.95826	8832642.012	883.2642012	-500	10.10148
13736.40092	3460561.037	346.0561037	-500	16.29923
885966.2261	337509776	33750.9776	-500	6284.07947
183907.7302	34363381.51	3436.338151	-500	23.69256
220694.7689	44850349.08	4485.034908	-500	51.7279
22066.4162	7077013.755	707.7013755	-500	115.53674
71197.0943	17300030.27	1730.003027	-500	16.14233
25510.6169	4328998.172	432.8998172	-500	11.24369
12596.68489	2998819.499	299.8819499	-500	0.41375
19890.35571	4140597.395	414.0597395	-500	0.33565
23423.51525	3437156.22	343.715622	-500	0.06
308826.072	114023316.7	11402.33167	-500	2036.44312
16025.82978	4242855.52	424.285552	-500	8.79781
73760.73902	14554220.13	1455.422013	-500	2.8115
34808.72397	8902300.679	890.2300679	-500	23.99615
18888.7703	4632353.699	463.2353699	-500	14.46076
16702.80221	4665067.74	466.506774	-500	56.2451
138875.1695	38867109.93	3886.710993	-500	236.50975
27471.13509	7139554.925	713.9554925	-500	3.24127
36219.68146	10785263.12	1078.526312	-500	58.16368
89897.09492	18009770.75	1800.977075	-500	8.27097
15104.38386	3903676.04	390.367604	-500	9.71259
15133.78268	4020085.059	402.0085059	-500	2.44248
71162.67846	20648453.27	2064.845327	-500	103.87367
6854.317822	1686098.572	168.6098572	-500	2.59393
119890.069	23603788.04	2360.378804	-500	19.70471
21059.1531	5253636.339	525.3636339	-500	11.33616
38373.73211	9335122.996	933.5122996	-500	19.14554
32457.72897	6922518.566	692.2518566	-500	1.30214
96143.43564	18174510.27	1817.451027	-500	21.49915
18032.39369	4673780.899	467.3780899	-500	1.89956
86832.95864	19087572.41	1908.757241	-500	36.48057
48081.9954	13530019.75	1353.001975	-500	45.01956
30125.03543	8361098.036	836.1098036	-500	17.84884
25504.86793	6237438.805	623.7438805	-500	28.77116
48352.97819	12689856.62	1268.985662	-500	49.48414
17059.41958	3290380.283	329.0380283	-500	1.73902
79841.38469	14973191.19	1497.319119	-500	4.55868
39845.43327	8087993.792	808.7993792	-500	9.13102
106872.6307	36738840.03	3673.884003	-500	506.10689
16854.7522	3072349.346	307.2349346	-500	5.44446
12576.48014	2745927.399	274.5927399	-500	4.5845
38845.75482	7102406.849	710.2406849	-500	0.42909
23716.883	3800371.499	380.0371499	-500	0.38884
49922.68231	12059718.3	1205.97183	-500	13.44012
42415.28008	7954402.802	795.4402802	-500	18.2941
19520.91831	3054186.524	305.4186524	-500	0.17156
75369.40653	11373316.17	1137.331617	-500	0.34512
42785.93265	7988362.48	798.836248	-500	0.71133
85107.41498	19287192.43	1928.719243	-500	63.16729
98179.83106	23510862.82	2351.086282	-500	183.84861
39077.84083	7076253.926	707.6253926	-500	2.46624
133360.7424	29011090.93	2901.109093	-500	135.99189
18733.93424	5762984.72	576.298472	-500	55.97893
66685.09615	14968697.63	1496.869763	-500	102.47912
104119.3548	27981023.04	2798.102304	-500	391.95649
21615.51799	5243878.202	524.3878202	-500	20.38525
33384.18642	11523055.19	1152.305519	-500	118.62466
89699.44726	17881187.48	1788.118748	-500	86.45386
54353.36192	11184653.17	1118.465317	-500	20.22325
33961.40626	7358687.636	735.8687636	-500	0.14734
70871.33889	11782478.51	1178.247851	-500	0.05395
14598.6956	4044227.592	404.4227592	-500	21.59301
119799.3243	28861090.01	2886.109001	-500	279.718
244917.2841	53513533.15	5351.353315	-500	107.96528
1202092.491	753219430	75321.943	-500	36295.59222
14556.9893	4250042.842	425.0042842	-500	4.49061
53140.09036	13836800.48	1383.680048	-500	74.00158
138923.5764	39081311.16	3908.131116	-500	535.04157
49168.45184	7942683.796	794.2683796	-500	10.26773
155803.8753	25767274.12	2576.727412	-500	8.46317
16507.22501	4060534.251	406.0534251	-500	1.49891
14957.99314	4272915.76	427.291576	-500	7.41312
321158.8613	72457193.25	7245.719325	-500	128.36202
19579.82184	3577263.579	357.7263579	-500	0.53448
31391.21019	4601461.131	460.1461131	-500	0.34684
38310.10859	13112811.57	1311.281157	-500	171.8562
311785.8407	83489731.7	8348.97317	-500	602.30742
53020.99008	8383856.08	838.385608	-500	7.34306
348034.9467	94461892.33	9446.189233	-500	751.93993
77458.05942	16728742.61	1672.874261	-500	61.38359
95191.07399	15856698.75	1585.669875	-500	85.41156
48036.57513	8943438.206	894.3438206	-500	8.41462
74620.38053	14138116.57	1413.811657	-500	37.9727
17394.69519	4586473.196	458.6473196	-500	62.78278
12770.69789	3020953.711	302.0953711	-500	4.5223
10226.73115	2059389.527	205.9389527	-500	0.48649
18443.96809	4485106.891	448.5106891	-500	8.92547
29920.95563	7078721.349	707.8721349	-500	52.74184
25777.32659	5120737.626	512.0737626	-500	15.45962
24082.65938	5540048.814	554.0048814	-500	6.07217
8762.148027	2410017.341	241.0017341	-500	15.22141
23333.16503	6716967.816	671.6967816	-500	25.4412
22438.47583	3805998.77	380.599877	-500	1.82715
24726.54274	3783121.934	378.3121934	-500	1.28843
29236.34875	4958411.197	495.8411197	-500	2.70315
68723.63535	13289777.01	1328.977701	-500	10.90824
27015.81211	7434225.074	743.4225074	-500	29.73635
11514.81324	2982792.27	298.279227	-500	6.7685
29030.69457	5634680.634	563.4680634	-500	4.61739
29555.43723	8328586.378	832.8586378	-500	52.29388
15999.90343	3751802.273	375.1802273	-500	7.6882
11245.99913	2938194.072	293.8194072	-500	7.41251
166005.3228	31983746.79	3198.374679	-500	133.94528
47808.61684	12033724.19	1203.372419	-500	5.60113
26614.21289	4930883.801	493.0883801	-500	5.99726
111510.09	36201965.89	3620.196589	-500	366.13986
8209.194098	2073729.332	207.3729332	-500	0.157
9312.389839	1756521.309	175.6521309	-500	0.00101
24528.05661	3678755.925	367.8755925	-500	0.01314
98455.16959	25449247.11	2544.924711	-500	134.71666
247011.5974	77691482.35	7769.148235	-500	1166.27317
48933.64924	10352331.86	1035.233186	-500	5.23876
51803.788	8125283.825	812.5283825	-500	9.34943
9169.991803	2542422.285	254.2422285	-500	0.2384
12436.65083	3378789.729	337.8789729	-500	0.61389
45642.50657	12447335.3	1244.73353	-500	84.96193
15261.89736	6309076.835	630.9076835	-500	165.61153
48110.20837	7808739.754	780.8739754	-500	19.76143
38694.64841	11073645.75	1107.364575	-500	42.80132
115046.6983	24440599.03	2444.059903	-500	63.79909
16293.86193	3636088.746	363.6088746	-500	20.76416
33073.96892	9023272.321	902.3272321	-500	106.67129
31095.47592	6960330.799	696.0330799	-500	0.47673
111252.4788	37159981.75	3715.998175	-500	850.23653
73178.90227	10561839	1056.1839	-500	39.30713
119803.8499	37158659.12	3715.865912	-500	620.44447
223230.9003	55577444.49	5557.744449	-500	1020.28713
30047.40806	8435462.549	843.5462549	-500	119.83581
73579.22077	17784705.39	1778.470539	-500	163.25175
61350.98988	29290185.45	2929.018545	-500	1060.61928
363256.9946	106229241	10622.9241	-500	2794.73882
52312.88513	15512305.98	1551.230598	-500	291.81885
8021.049322	1450166.947	145.0166947	-500	0.35784
43297.43064	6301351.217	630.1351217	-500	0.02117
76452.79045	16850881.01	1685.088101	-500	17.13802
26217.09986	4027687.852	402.7687852	-500	0.1595
44469.12947	11655461.19	1165.546119	-500	56.29997
25480.01039	4692118.435	469.2118435	-500	5.75202
15905.5307	2838801.234	283.8801234	-500	5.32572
37552.77929	9698306.536	969.8306536	-500	161.3274
21623.09207	4803681.123	480.3681123	-500	6.8326
2408.017007	300142.0452	30.01420452	-500	0.41734
19947.24933	3959646.441	395.9646441	-500	0.01777
24614.41048	3708379.638	370.8379638	-500	0.99641
33818.85157	4909491.542	490.9491542	-500	0.00081
30953.89911	4292047.866	429.2047866	-500	0.46227
19366.19536	3210807.128	321.0807128	-500	0.00263
