# Supplementary material for: The magnitude and extent of edge effects on vascular epiphytes across the Brazilian Atlantic Forest
Source: Sci Rep. 2020 Nov 2;10:18847. doi: 10.1038/s41598-020-75970-1 (PMC7606527; doi:10.1038/s41598-020-75970-1)
Supplement: Supplementary file 2 — Supplementary Information 2. [file 41598_2020_75970_MOESM2_ESM.zip › SM/BAF/AF17.csv]

Shape_Leng	Shape_Area	Area_ha	BUFF_DIST	ca
22659.251	3914178.65	391.417865	-500	9.1275
49382.96036	9389770.393	938.9770393	-500	5.8814
30790.73715	6593877.576	659.3877576	-500	2.28456
16788.72434	6513765.631	651.3765631	-500	77.00224
11458.32205	2574367.061	257.4367061	-500	1.1755
31000.90182	7983765.074	798.3765074	-500	10.19092
15989.13031	4118192.62	411.819262	-500	23.53377
13232.39992	4133663.456	413.3663456	-500	26.58509
25665.2934	4142580.701	414.2580701	-500	2.92478
7255.692252	1968576.507	196.8576507	-500	2.16972
16073.50542	5836997.976	583.6997976	-500	35.19879
11588.64374	3005464.486	300.5464486	-500	0.73929
18102.83	5291630.529	529.1630529	-500	3.21978
36152.04992	12168280.44	1216.828044	-500	130.40403
36942.77387	9464681.321	946.4681321	-500	54.70848
23289.13949	3728392.069	372.8392069	-500	0.41174
5727.610986	1532854.237	153.2854237	-500	1.89861
9972.93922	2412554.094	241.2554094	-500	0.59865
13098.98441	2802898.318	280.2898318	-500	0.04557
55564.90918	8038440.421	803.8440421	-500	26.43743
32422.55317	5672940.734	567.2940734	-500	0.07699
27302.37155	6717183.792	671.7183792	-500	23.24753
47439.89081	8938136.966	893.8136966	-500	11.47506
8287.009995	2604789.963	260.4789963	-500	5.78695
14751.61101	3052578.734	305.2578734	-500	0.61167
221713.242	39388490.53	3938.849053	-500	64.66182
21841.84648	4455987.872	445.5987872	-500	7.22568
23669.1955	3290703.374	329.0703374	-500	0.22878
21380.43842	4545096.909	454.5096909	-500	0.54758
60789.19507	10483019.26	1048.301926	-500	8.69712
9859.882338	2440303.366	244.0303366	-500	0.26325
32562.45432	7676961.717	767.6961717	-500	80.46862
13122.12958	3330783.342	333.0783342	-500	2.87224
25196.50442	5987259.461	598.7259461	-500	46.51297
35800.0387	7146961.596	714.6961596	-500	17.54511
23361.85443	4550359.791	455.0359791	-500	12.93142
12006.82765	2817813.622	281.7813622	-500	0.51043
18842.66012	3733050.362	373.3050362	-500	0.54314
6390.327502	1570358.688	157.0358688	-500	0.03973
