# Supplementary material for: The magnitude and extent of edge effects on vascular epiphytes across the Brazilian Atlantic Forest
Source: Sci Rep. 2020 Nov 2;10:18847. doi: 10.1038/s41598-020-75970-1 (PMC7606527; doi:10.1038/s41598-020-75970-1)
Supplement: Supplementary file 2 — Supplementary Information 2. [file 41598_2020_75970_MOESM2_ESM.zip › SM/BAF/AF18.csv]

Shape_Leng	Shape_Area	Area_ha	BUFF_DIST	ca
12335.75193	2934981.619	293.4981619	-500	1.51206
6669.483526	1888915.794	188.8915794	-500	2.22685
48723.84149	19098223.88	1909.822388	-500	424.00565
25821.99393	9503703.282	950.3703282	-500	55.35769
26839.78426	23921210.79	2392.121079	-500	1234.97163
37309.08506	13540108.65	1354.010865	-500	231.66008
41162.35042	7567687.063	756.7687063	-500	9.42948
