# Supplementary material for: The magnitude and extent of edge effects on vascular epiphytes across the Brazilian Atlantic Forest
Source: Sci Rep. 2020 Nov 2;10:18847. doi: 10.1038/s41598-020-75970-1 (PMC7606527; doi:10.1038/s41598-020-75970-1)
Supplement: Supplementary file 2 — Supplementary Information 2. [file 41598_2020_75970_MOESM2_ESM.zip › SM/BAF/AF19.csv]

Shape_Leng	Shape_Area	Area_ha	BUFF_DIST	ca
20489.12973	4071096.052	407.1096052	-500	1.92918
8473.200939	2665701.993	266.5701993	-500	1.64078
13304.34098	2763328.628	276.3328628	-500	0.07577
13846.10715	2626970.095	262.6970095	-500	6.33794
9550.228383	2465582.898	246.5582898	-500	0.13053
46179.44645	9867838.859	986.7838859	-500	32.04311
101135.4514	19049882.92	1904.988292	-500	16.86683
9188.306488	2231919.901	223.1919901	-500	0.0208
190496.1607	30727743.36	3072.774336	-500	1.46778
126011.0327	17020353.9	1702.03539	-500	23.06334
36468.7942	8333239.141	833.3239141	-500	55.44621
51923.54428	10228315.49	1022.831549	-500	3.88408
93862.7657	21270457.92	2127.045792	-500	14.29618
235419.2201	40116398.09	4011.639809	-500	114.6336
21565.34668	5037327.269	503.7327269	-500	0.49919
17084.28282	3541685.125	354.1685125	-500	0.01358
48014.97076	8877510.586	887.7510586	-500	1.91882
29003.32804	6984014.496	698.4014496	-500	1.21879
139411.3524	23920808.79	2392.080879	-500	9.48288
24893.69931	5492510.428	549.2510428	-500	0.48722
30849.53546	6760356.061	676.0356061	-500	40.31828
42863.62132	8781890.936	878.1890936	-500	4.76171
38604.33459	13838921.61	1383.892161	-500	70.30514
10001.40578	2378042.528	237.8042528	-500	0.55066
12248.30307	2267935.672	226.7935672	-500	0.4497
210458.4067	40162686.37	4016.268637	-500	39.22101
34487.58772	8119665.925	811.9665925	-500	2.72296
297629.2943	54418503.67	5441.850367	-500	11.88703
45529.11213	7277484.284	727.7484284	-500	3.85192
137641.3719	28161274.67	2816.127467	-500	181.80941
13826.77107	3024620.466	302.4620466	-500	2.31691
20917.99842	4276240.218	427.6240218	-500	0.55403
68714.89737	13698886.28	1369.888628	-500	3.35676
29364.56008	4802483.267	480.2483267	-500	0.57835
26017.22756	5123765.608	512.3765608	-500	6.68201
25175.98465	6086574.187	608.6574187	-500	29.44334
71168.3205	11122139.3	1112.21393	-500	41.20856
425505.4447	84150928.78	8415.092878	-500	668.62505
29486.50566	5551223.68	555.122368	-500	16.78449
18305.55185	4098357.714	409.8357714	-500	0.38539
34989.18724	5880315.318	588.0315318	-500	0.4518
9797.917342	2530402.984	253.0402984	-500	7.68439
40244.55856	21400543.72	2140.054372	-500	955.28734
15308.01054	3485824.191	348.5824191	-500	0.0489
53352.5952	19168223.79	1916.822379	-500	452.61273
124711.8416	31456783.4	3145.67834	-500	152.78484
25929.0841	4867840.399	486.7840399	-500	0.02376
83880.45119	43473183.16	4347.318316	-500	1402.76963
41726.6952	5568732.37	556.873237	-500	0.16429
84318.7623	11070537.34	1107.053734	-500	0.37527
101470.4853	21809686.64	2180.968664	-500	24.5312
16053.20587	3176545.629	317.6545629	-500	2.1078
217146.6819	34150170.85	3415.017085	-500	61.68381
89178.43531	12279692.57	1227.969257	-500	2.17442
69556.74046	11318575.71	1131.857571	-500	8.62399
146546.2563	98132600.29	9813.260029	-500	3721.81687
744520.0802	157539499.2	15753.94992	-500	773.78065
19750.95408	4931706.901	493.1706901	-500	0.32595
98567.82149	19327906.66	1932.790666	-500	60.98579
67727.65777	14204866.36	1420.486636	-500	68.27839
47437.20016	4834866.199	483.4866199	-500	6.56494
92558.65493	23848231.01	2384.823101	-500	165.53439
18962.91689	4673699.908	467.3699908	-500	0.74559
26461.20388	5469686.583	546.9686583	-500	3.21083
114608.2448	29849926.38	2984.992638	-500	103.12651
25198.19286	6152801.887	615.2801887	-500	28.61646
73095.89128	13875540.47	1387.554047	-500	3.94536
130251.393	21538530.82	2153.853082	-500	1.27587
31425.2372	5920035.024	592.0035024	-500	2.84051
181263.3449	54614375.36	5461.437536	-500	964.0099
20531.96101	7610614.107	761.0614107	-500	141.45969
17932.95108	2912406.464	291.2406464	-500	3.43597
56587.2401	16393072.25	1639.307225	-500	120.41661
19647.75141	3809977.129	380.9977129	-500	10.55346
141065.699	61496144.13	6149.614413	-500	1345.8314
115746.7479	32923453.67	3292.345367	-500	267.80348
43265.48635	6376631.61	637.663161	-500	1.03937
23020.71986	7538206.101	753.8206101	-500	33.91568
230690.0003	67076054.58	6707.605458	-500	659.66392
76240.232	16979751.42	1697.975142	-500	97.73082
5447.909802	1035385.509	103.5385509	-500	0.00148
47445.47374	6383934.122	638.3934122	-500	0.90385
31214.00284	6669807.741	666.9807741	-500	0.32095
13154.10069	2042915.548	204.2915548	-500	0.32544
18703.39393	3451937.821	345.1937821	-500	0.02308
9832.5359	2029726.761	202.9726761	-500	6.73951
