# Supplementary material for: The magnitude and extent of edge effects on vascular epiphytes across the Brazilian Atlantic Forest
Source: Sci Rep. 2020 Nov 2;10:18847. doi: 10.1038/s41598-020-75970-1 (PMC7606527; doi:10.1038/s41598-020-75970-1)
Supplement: Supplementary file 2 — Supplementary Information 2. [file 41598_2020_75970_MOESM2_ESM.zip › SM/BAF/AF2.csv]

Shape_Leng	Shape_Area	Area_ha	BUFF_DIST	ca
29173.96409	6204102.921	620.4102921	-500	0.88938
26871.86274	7430595.178	743.0595178	-500	56.69602
41279.9019	6324255.982	632.4255982	-500	1.44306
59598.03914	10000604.22	1000.060422	-500	1.20738
6210.973526	1857014.555	185.7014555	-500	1.52974
19149.77955	6625907.941	662.5907941	-500	171.21464
7600.501548	2377526.032	237.7526032	-500	1.94978
9533.602619	2236008.026	223.6008026	-500	0.29063
14425.86319	2902334.737	290.2334737	-500	1.72288
20155.69179	4867060.429	486.7060429	-500	14.8505
23979.03861	5194250.162	519.4250162	-500	22.66041
35700.20424	12860640.47	1286.064047	-500	257.94176
24276.31016	4378950.09	437.895009	-500	4.53248
69120.33535	10920272.47	1092.027247	-500	14.51922
30918.63309	9071279.481	907.1279481	-500	40.86943
14580.37108	2798672.533	279.8672533	-500	0.10123
55332.85499	15843624.27	1584.362427	-500	59.17415
15746.79045	2635267.897	263.5267897	-500	0.2196
62104.84345	26272328.27	2627.232827	-500	577.25007
23536.92318	13177974.45	1317.797445	-500	437.47171
114012.1208	35413685.71	3541.368571	-500	480.85874
82396.52199	27679144.37	2767.914437	-500	432.16226
12158.93789	3171456.722	317.1456722	-500	1.73058
12027.80064	3145465.888	314.5465888	-500	2.27188
20193.72014	6119271.833	611.9271833	-500	39.10075
98075.45561	32305091.67	3230.509167	-500	417.26886
11329.57769	2787510.3	278.75103	-500	6.15087
19461.11895	4087866.042	408.7866042	-500	0.32509
14603.90892	2521128.772	252.1128772	-500	0.21306
34831.50026	9442085.266	944.2085266	-500	103.29477
24633.27566	4998255.143	499.8255143	-500	5.85582
16956.29542	3239783.296	323.9783296	-500	0.74667
33334.72552	6353107.547	635.3107547	-500	14.91174
20477.42981	5624966.783	562.4966783	-500	14.21072
18109.7107	3127686.935	312.7686935	-500	0.10384
60922.1723	13803092.7	1380.30927	-500	8.90534
11318.17153	3373771.068	337.3771068	-500	5.17631
12109.34623	2464989.826	246.4989826	-500	0.17034
15280.09026	2787834.18	278.783418	-500	0.4441
44165.31201	12166255.73	1216.625573	-500	117.71141
15891.11871	3876894.905	387.6894905	-500	7.50409
77179.04007	21771442.27	2177.144227	-500	95.77708
33721.03541	12380264.06	1238.026406	-500	154.676
15936.46264	3470795.713	347.0795713	-500	2.22727
25471.11649	6280851.133	628.0851133	-500	17.73229
16373.7826	3799277.513	379.9277513	-500	0.34248
14519.10511	3550319.578	355.0319578	-500	4.96642
25228.92733	7127751.061	712.7751061	-500	18.99903
12662.15051	2663974.501	266.3974501	-500	3.62844
17056.17453	4544734.173	454.4734173	-500	6.30039
29379.22834	11758683.32	1175.868332	-500	144.26534
13524.54273	3279235.297	327.9235297	-500	2.68359
17420.78849	3955233.521	395.5233521	-500	1.31972
16054.52905	4171188.753	417.1188753	-500	14.08111
39409.73364	10342662.33	1034.266233	-500	2.55105
19326.98703	5297792.717	529.7792717	-500	19.91664
13941.03515	5773779.97	577.377997	-500	114.20775
29365.7563	7943250.782	794.3250782	-500	27.29163
87572.45777	36683825.76	3668.382576	-500	599.38615
9237.747034	2072428.43	207.242843	-500	0.39151
15848.10138	3501759.707	350.1759707	-500	0.64939
22582.42221	5499387.997	549.9387997	-500	0.22266
9868.314207	2646207.9	264.62079	-500	0.08511
95809.0676	16479835.93	1647.983593	-500	7.20777
13907.78899	3912732.042	391.2732042	-500	11.41237
12802.76392	3525505.318	352.5505318	-500	11.32838
10941.48721	2877076.711	287.7076711	-500	0.1029
91865.54904	36645852.51	3664.585251	-500	596.74115
11057.77435	2732821.034	273.2821034	-500	0.17481
5429.226164	1388887.301	138.8887301	-500	0.00906
13135.65071	4139985.729	413.9985729	-500	5.21988
48779.25546	17878717.19	1787.871719	-500	295.22265
22246.15859	7684496.672	768.4496672	-500	92.67545
33316.90521	8557828.399	855.7828399	-500	73.03215
11720.52346	2406058.741	240.6058741	-500	0.00284
14689.06967	3926988.67	392.698867	-500	0.01316
15963.46369	3723851.875	372.3851875	-500	20.98214
8722.896486	2065092.493	206.5092493	-500	1.02323
14020.54571	2781405.493	278.1405493	-500	1.57098
25814.59238	6060838.916	606.0838916	-500	41.55619
26414.65856	5485874.489	548.5874489	-500	20.8406
9555.310118	2578684.023	257.8684023	-500	7.8614
11662.95798	4717542.082	471.7542082	-500	84.10228
14707.70671	7879400.43	787.940043	-500	250.19006
51964.3673	30145656.82	3014.565682	-500	1245.38696
6016.55287	1497197.384	149.7197384	-500	1.17356
43844.33042	29302001.02	2930.200102	-500	1300.08982
25323.22642	10051263.26	1005.126326	-500	120.24019
22469.6223	7280240.84	728.024084	-500	78.56408
12715.92599	4052926.302	405.2926302	-500	38.11707
8213.571847	1861641.687	186.1641687	-500	1.70846
13319.37496	4748955.129	474.8955129	-500	67.49938
19024.16198	4476857.616	447.6857616	-500	0.8869
9979.993702	3563580.044	356.3580044	-500	43.55975
65963.21889	9750116.735	975.0116735	-500	3.66887
26637.18301	8920431.485	892.0431485	-500	74.60139
16577.61353	4407100.642	440.7100642	-500	10.41235
15524.16583	4445443.56	444.544356	-500	53.44263
10572.44261	2439946.541	243.9946541	-500	3.29096
34286.81751	10196915.37	1019.691537	-500	170.69169
11701.11559	3670515.014	367.0515014	-500	5.41251
8251.237818	2267863.249	226.7863249	-500	3.38967
16152.73511	2867858.145	286.7858145	-500	0.89673
13987.99507	5784021.588	578.4021588	-500	136.9319
45636.41015	10801491.31	1080.149131	-500	36.42951
9274.480222	2543642.44	254.364244	-500	2.65266
11135.50464	3240967.371	324.0967371	-500	1.43074
57898.94042	29210740.32	2921.074032	-500	928.87853
22937.3402	14731342.77	1473.134277	-500	488.7109
35058.29754	9788254.795	978.8254795	-500	49.08088
16341.60002	3642982.315	364.2982315	-500	0.0031
11221.41186	3646852.948	364.6852948	-500	21.44021
72068.01156	35238722.42	3523.872242	-500	1137.55296
14930.25797	5512670.872	551.2670872	-500	39.64446
37843.69539	9980485.337	998.0485337	-500	49.82853
31801.27644	9843024.633	984.3024633	-500	95.18734
19456.44251	12993682.24	1299.368224	-500	512.2643
22476.47945	9438851.667	943.8851667	-500	166.7019
42461.66957	13350984.65	1335.098465	-500	33.93461
35837.62587	16881495.27	1688.149527	-500	472.81041
22524.93582	6413428.271	641.3428271	-500	12.13549
20358.82963	4206354.735	420.6354735	-500	5.67556
200950.3477	32351653.77	3235.165377	-500	36.4716
38197.49367	7510742.234	751.0742234	-500	23.34933
115662.9949	23821414.4	2382.14144	-500	160.13741
229320.5351	48766696.89	4876.669689	-500	510.00932
38158.00211	10509186.98	1050.918698	-500	56.65176
66905.06199	43900421.62	4390.042162	-500	2095.57049
15895.23703	4490203.409	449.0203409	-500	36.78871
20921.08817	3215984.516	321.5984516	-500	0.17534
71836.17462	14958323.89	1495.832389	-500	20.4476
33134.4993	5541118.616	554.1118616	-500	0.25207
54367.38398	10465413.78	1046.541378	-500	0.00249
21229.75159	4181341.245	418.1341245	-500	12.00989
20001.32563	4886831.512	488.6831512	-500	6.46523
23801.20405	7113172.003	711.3172003	-500	77.18988
29179.67214	6411971.677	641.1971677	-500	0.43805
46542.09696	12111255.51	1211.125551	-500	49.59065
27060.77876	5853296.823	585.3296823	-500	71.23871
27178.14805	7057603.694	705.7603694	-500	97.38588
24212.2262	4277414.308	427.7414308	-500	2.82062
44939.60038	14116856.22	1411.685622	-500	226.70206
79555.33387	21918172.71	2191.817271	-500	25.77495
9912.814085	2196369.733	219.6369733	-500	2.31765
32160.73921	13096116.56	1309.611656	-500	423.35947
18670.61362	4014389.676	401.4389676	-500	13.65709
234517.3816	53299970.98	5329.997098	-500	591.46282
73728.06926	21906723.28	2190.672328	-500	98.10313
27597.19994	6210294.257	621.0294257	-500	14.18367
78909.00795	14137239.23	1413.723923	-500	11.63156
82483.66371	20736574.72	2073.657472	-500	458.94567
16898.7775	3289271.79	328.927179	-500	5.65698
11059.0039	1883341.584	188.3341584	-500	0.36673
50642.52505	8501972.627	850.1972627	-500	15.3602
13185.16522	3396614.467	339.6614467	-500	25.93823
100729.5378	21298123.21	2129.812321	-500	150.69482
63308.89159	11432140.58	1143.214058	-500	40.45499
35606.13771	8249177.371	824.9177371	-500	107.71711
108117.4176	24218417.58	2421.841758	-500	20.10164
6954.834783	1528419.787	152.8419787	-500	1.88151
39824.46272	11508398.55	1150.839855	-500	246.89979
22189.56437	6924136.101	692.4136101	-500	181.08165
23405.18587	4213829.292	421.3829292	-500	15.77561
29937.83879	3827201.542	382.7201542	-500	0.51532
13717.34961	2801243.316	280.1243316	-500	1.44773
14024.19839	2539597.242	253.9597242	-500	0.02659
13504.32656	2420833.129	242.0833129	-500	0.54618
10652.44165	2099728.008	209.9728008	-500	0.2328
13301.19137	2798080.867	279.8080867	-500	0.07242
22601.02088	5677803.782	567.7803782	-500	0.10926
11429.47054	2212426.631	221.2426631	-500	5.62536
10170.5158	1727245.644	172.7245644	-500	0.01497
4340.24771	258199.7384	25.81997384	-500	0.01474
6585.512485	1187839.426	118.7839426	-500	0.0535
10801.09417	2917447.694	291.7447694	-500	0.8118
7531.969549	1094501.255	109.4501255	-500	0.0462
7758.605837	1514204.091	151.4204091	-500	0.12209
