# Supplementary material for: The magnitude and extent of edge effects on vascular epiphytes across the Brazilian Atlantic Forest
Source: Sci Rep. 2020 Nov 2;10:18847. doi: 10.1038/s41598-020-75970-1 (PMC7606527; doi:10.1038/s41598-020-75970-1)
Supplement: Supplementary file 2 — Supplementary Information 2. [file 41598_2020_75970_MOESM2_ESM.zip › SM/BAF/AF20.csv]

Shape_Leng	Shape_Area	Area_ha	BUFF_DIST	ca
39460.29927	7365958.393	736.5958393	-500	16.25187
18601.54391	3086864.586	308.6864586	-500	1.38681
22994.59331	4343271.293	434.3271293	-500	0.00001
64630.4833	10299767.84	1029.976784	-500	0.10923
57827.13416	12373745.91	1237.374591	-500	71.75924
43537.7574	7982107.189	798.2107189	-500	8.44821
30567.63038	7559784.433	755.9784433	-500	2.87228
38165.5829	6575012.814	657.5012814	-500	0.09898
30413.02645	4434750.416	443.4750416	-500	0.00944
10819.40135	2556644.148	255.6644148	-500	4.0355
42048.65537	8447459.667	844.7459667	-500	4.80096
44205.61933	10841060.33	1084.106033	-500	17.1983
99228.01862	20669361.18	2066.936118	-500	46.65758
18728.02768	3676997.762	367.6997762	-500	0.04788
12638.27139	2904396.441	290.4396441	-500	1.87811
129999.3746	26065076.66	2606.507666	-500	158.70628
87379.68856	14794548.23	1479.454823	-500	2.61302
24715.64772	4554046.317	455.4046317	-500	2.40365
16914.68576	3206591.442	320.6591442	-500	0.06778
12938.61207	3652469.57	365.246957	-500	6.95874
30876.16153	7186411.671	718.6411671	-500	19.58541
99008.83006	17785749.76	1778.574976	-500	19.31234
69406.28265	9423799.941	942.3799941	-500	6.61392
7946.656632	2099828.406	209.9828406	-500	6.20109
39818.22288	6314216.456	631.4216456	-500	8.86743
13902.2143	3404311.35	340.431135	-500	1.54085
90211.68376	24779311.15	2477.931115	-500	78.95309
16133.67754	4637657.204	463.7657204	-500	9.23067
9428.936671	1558019.571	155.8019571	-500	0.29836
15107.87204	2369932.068	236.9932068	-500	1.3833
8155.17035	1470305.648	147.0305648	-500	0.59063
15907.77583	2587851.833	258.7851833	-500	0.14858
