# Supplementary material for: The magnitude and extent of edge effects on vascular epiphytes across the Brazilian Atlantic Forest
Source: Sci Rep. 2020 Nov 2;10:18847. doi: 10.1038/s41598-020-75970-1 (PMC7606527; doi:10.1038/s41598-020-75970-1)
Supplement: Supplementary file 2 — Supplementary Information 2. [file 41598_2020_75970_MOESM2_ESM.zip › SM/BAF/AF21.csv]

Shape_Leng	Shape_Area	Area_ha	BUFF_DIST	ca
37567.89364	7772818.052	777.2818052	-500	17.14461
118423.0585	22707131.58	2270.713158	-500	176.06851
20576.79846	4346389.576	434.6389576	-500	0.52371
7739.252395	1812378.71	181.237871	-500	1.09239
82560.67111	15035586.56	1503.558656	-500	47.59589
14753.82646	3785235.359	378.5235359	-500	6.07291
11563.9025	2872808.691	287.2808691	-500	7.62077
20295.76527	3822566.209	382.2566209	-500	2.13552
15264.94496	3221926.861	322.1926861	-500	0.25507
16707.42618	4104075.644	410.4075644	-500	4.14277
97743.08864	21769442.69	2176.944269	-500	168.43325
45823.10727	12465515.28	1246.551528	-500	106.96911
13380.90567	2399344.943	239.9344943	-500	1.36772
11524.65858	1813711.422	181.3711422	-500	3.77009
5822.264942	1525071.198	152.5071198	-500	0.52173
