# Supplementary material for: The magnitude and extent of edge effects on vascular epiphytes across the Brazilian Atlantic Forest
Source: Sci Rep. 2020 Nov 2;10:18847. doi: 10.1038/s41598-020-75970-1 (PMC7606527; doi:10.1038/s41598-020-75970-1)
Supplement: Supplementary file 2 — Supplementary Information 2. [file 41598_2020_75970_MOESM2_ESM.zip › SM/BAF/AF22.csv]

Shape_Leng	Shape_Area	Area_ha	BUFF_DIST	ca
33299.01175	6916907.689	691.6907689	-500	3.06006
234576.8805	47265702.76	4726.570276	-500	16.29169
211638.7883	42919379.11	4291.937911	-500	58.08916
65537.08035	16560379.5	1656.03795	-500	30.96607
66327.65919	14737114.39	1473.711439	-500	2.11594
84345.96626	18898219.14	1889.821914	-500	24.32132
25580.26441	5508714.295	550.8714295	-500	0.68779
18623.29477	4628104.541	462.8104541	-500	0.10405
35920.61	8054784.782	805.4784782	-500	17.07914
137804.2787	29278872.38	2927.887238	-500	29.77457
35505.46064	7255977.832	725.5977832	-500	25.80376
9090.835835	3014687.082	301.4687082	-500	6.4609
31593.84968	6700465.341	670.0465341	-500	8.61053
32531.08598	10904323.49	1090.432349	-500	171.4853
6321.49019	1828681.167	182.8681167	-500	0.85055
35431.30193	7312334.464	731.2334464	-500	56.91872
18256.34123	4892884.95	489.288495	-500	3.35065
5632.213015	1644443.308	164.4443308	-500	0.50995
20694.1048	4031455.141	403.1455141	-500	1.23559
17477.78018	4595107.466	459.5107466	-500	32.30717
54199.03402	15427458.09	1542.745809	-500	171.08168
33675.07572	7982507.992	798.2507992	-500	44.20921
88243.73915	16428586.27	1642.858627	-500	55.00588
11132.29008	2240111.801	224.0111801	-500	0.21901
17935.83658	2982705.558	298.2705558	-500	0.6525
31014.41018	5720366.413	572.0366413	-500	35.35824
56008.4741	17300556.05	1730.055605	-500	259.1392
40210.46089	11323389.96	1132.338996	-500	139.0068
34048.86292	8656428.19	865.642819	-500	35.06677
34347.45619	6718623.062	671.8623062	-500	58.06327
7202.290374	2318462.642	231.8462642	-500	11.27709
32910.36037	6410912.196	641.0912196	-500	2.06275
186265.158	45644823.05	4564.482305	-500	328.9477
39839.06341	9458001.137	945.8001137	-500	41.07962
51997.05817	12250693.96	1225.069396	-500	178.53318
26083.77266	6191072.109	619.1072109	-500	30.44527
284319.2996	89899492.13	8989.949213	-500	1885.78736
41813.85734	11509700.07	1150.970007	-500	250.19273
14414.9223	4540176.987	454.0176987	-500	86.47134
53229.92095	21113073.39	2111.307339	-500	357.23232
92682.58086	16924936.88	1692.493688	-500	1.13965
163638.8677	25973973.41	2597.397341	-500	84.60361
27451.96425	5734126.695	573.4126695	-500	24.70232
137424.7219	19194274.06	1919.427406	-500	2.3541
12890.87122	3868837.258	386.8837258	-500	13.89487
17618.40914	3007814.83	300.781483	-500	0.23191
32332.14798	8150771.519	815.0771519	-500	55.63638
7412.974038	1728173.537	172.8173537	-500	0.93322
66143.27284	19959066.62	1995.906662	-500	269.7146
113681.8122	33413071.81	3341.307181	-500	392.65015
19417.33203	6157547.968	615.7547968	-500	27.73849
65736.73273	20109759.13	2010.975913	-500	292.4908
13006.83876	2686788.537	268.6788537	-500	0.23595
29077.40373	7595106.679	759.5106679	-500	2.78054
6742.698691	1930376.144	193.0376144	-500	7.17278
9457.261759	3036092.973	303.6092973	-500	13.60979
40670.19521	11801773.73	1180.177373	-500	67.20445
6019.365838	1971534.029	197.1534029	-500	13.23651
73984.15837	19615996.35	1961.599635	-500	153.03016
28328.59964	6584638.059	658.4638059	-500	6.42082
22245.75147	5409927.445	540.9927445	-500	25.44039
34680.07775	4579325.168	457.9325168	-500	3.89491
123827.2814	37767718.53	3776.771853	-500	494.61176
53605.5404	8895281.226	889.5281226	-500	12.44985
47685.82445	11765123.66	1176.512366	-500	84.80312
24520.56754	4032525.658	403.2525658	-500	0.22427
27930.28951	4639463.291	463.9463291	-500	2.60061
24784.76947	4739467.22	473.946722	-500	0.09854
53124.13137	8656201.906	865.6201906	-500	15.09007
11854.37589	1911795.1	191.17951	-500	0.69987
8797.023341	2135539.657	213.5539657	-500	0.01109
48447.6872	11935930.94	1193.593094	-500	100.96711
16269.19723	3531759.55	353.175955	-500	6.66218
36429.51662	10555632.9	1055.56329	-500	149.48206
13390.38882	3203822.253	320.3822253	-500	4.84861
46899.02845	8099504.714	809.9504714	-500	14.4305
40270.63309	9068787.968	906.8787968	-500	83.64165
15407.04306	3516448.579	351.6448579	-500	3.88115
17026.77461	5829403.589	582.9403589	-500	93.81574
26710.44448	5691573.872	569.1573872	-500	26.12795
26228.53596	3716467.774	371.6467774	-500	0.00034
75738.82118	14476364.8	1447.63648	-500	21.00443
19713.69673	4653673.705	465.3673705	-500	14.9769
53277.50256	14026214.97	1402.621497	-500	168.06371
30273.70127	8001914.537	800.1914537	-500	50.74018
13586.00563	4588349.461	458.8349461	-500	58.03954
44743.94112	13221123.31	1322.112331	-500	189.03204
6746.822574	1580724.899	158.0724899	-500	0.46741
20768.28087	3925722.111	392.5722111	-500	3.78554
24779.21591	6419304.598	641.9304598	-500	50.25879
105173.9416	25316426.29	2531.642629	-500	344.70429
48777.94593	11410559.74	1141.055974	-500	107.26762
32651.58384	7370387.22	737.038722	-500	23.81152
25492.12639	6354748.065	635.4748065	-500	7.3468
28599.92103	6254236.682	625.4236682	-500	7.22228
17135.21852	3119204.718	311.9204718	-500	0.0052
23667.16302	7824632.124	782.4632124	-500	134.42496
9439.959616	2403966.418	240.3966418	-500	10.82563
266104.6284	77898800.53	7789.880053	-500	1081.52185
17040.12316	3638486.428	363.8486428	-500	0.13736
58250.32849	8662954.471	866.2954471	-500	8.222
21871.84022	10465157.14	1046.515714	-500	226.01472
20891.17315	3638707.946	363.8707946	-500	0.04725
84567.04465	23566480.29	2356.648029	-500	213.34938
27515.45898	10003502.6	1000.35026	-500	192.50399
32281.1721	7926697.323	792.6697323	-500	0.24453
81366.29594	19653573.19	1965.357319	-500	95.88873
35749.2199	6558966.968	655.8966968	-500	3.33901
123757.5502	33749464.92	3374.946492	-500	523.84618
19070.03418	6813214.446	681.3214446	-500	59.37718
17525.15551	4357810.554	435.7810554	-500	8.04917
33715.64089	7542629.505	754.2629505	-500	5.83166
12731.71317	2701988.089	270.1988089	-500	2.4074
230622.0429	87229886.9	8722.98869	-500	1756.64838
17406.9251	4867993.642	486.7993642	-500	4.51028
23260.18272	5873799.333	587.3799333	-500	11.59287
14179.18657	4184816.753	418.4816753	-500	14.43609
13687.03526	4162003.321	416.2003321	-500	35.83502
227806.9133	93668582.13	9366.858213	-500	2517.38292
63753.54367	15642555.7	1564.25557	-500	26.64767
40236.30098	9560840.378	956.0840378	-500	1.71565
16116.48188	4893614.772	489.3614772	-500	31.49363
75706.77464	32032103.05	3203.210305	-500	792.46393
130619.6454	29495626.64	2949.562664	-500	254.47794
42295.22353	8718332.42	871.833242	-500	0.06875
13855.13507	3572709.759	357.2709759	-500	2.08278
50878.51734	15916827.8	1591.68278	-500	270.31481
6891.819153	1953864.379	195.3864379	-500	0.33162
12829.38811	3434567.787	343.4567787	-500	0.01558
12575.79465	2483686.666	248.3686666	-500	0.07855
91397.52227	42649072.36	4264.907236	-500	1723.5697
206639.3095	147026887.1	14702.68871	-500	7527.03648
3906.426768	334567.9131	33.45679131	-500	2.9352
12211.55524	2571098.713	257.1098713	-500	0.60797
21537.8222	2937351.113	293.7351113	-500	0.00467
9082.95187	1867298.977	186.7298977	-500	0.07112
22898.14084	3102090.619	310.2090619	-500	0.12615
59728.53737	10164839.9	1016.48399	-500	3.44267
