# Supplementary material for: The magnitude and extent of edge effects on vascular epiphytes across the Brazilian Atlantic Forest
Source: Sci Rep. 2020 Nov 2;10:18847. doi: 10.1038/s41598-020-75970-1 (PMC7606527; doi:10.1038/s41598-020-75970-1)
Supplement: Supplementary file 2 — Supplementary Information 2. [file 41598_2020_75970_MOESM2_ESM.zip › SM/BAF/AF23.csv]

Shape_Leng	Shape_Area	Area_ha	BUFF_DIST	ca
41074.32504	10881823.87	1088.182387	-500	137.31422
56363.5677	8995383.77	899.538377	-500	4.76669
305658.7444	61831727.64	6183.172764	-500	176.51168
129185.6136	42958643.19	4295.864319	-500	910.4419
83386.69461	21646900.68	2164.690068	-500	170.73386
22408.78091	3943892.46	394.389246	-500	0.00274
15836.24577	3962666.474	396.2666474	-500	18.57377
61338.67964	12604944.59	1260.494459	-500	3.59371
48230.85006	9654035.371	965.4035371	-500	26.8777
21772.12315	4538302.141	453.8302141	-500	19.13789
114554.2884	30317674.68	3031.767468	-500	364.40431
44521.39329	7191835.03	719.183503	-500	13.33209
24409.236	4164772.445	416.4772445	-500	2.15038
81861.74859	14172053.7	1417.20537	-500	17.44134
43495.7614	10872919.42	1087.291942	-500	21.97009
6065.969338	1935517.724	193.5517724	-500	2.82682
16734.9657	3958799.804	395.8799804	-500	1.58647
32580.95256	6599209.958	659.9209958	-500	0.0365
451768.0965	178369971.3	17836.99713	-500	4548.74827
149408.3879	52185571.38	5218.557138	-500	977.72699
26539.42463	4341240.493	434.1240493	-500	2.52226
129008.8186	22164613.58	2216.461358	-500	23.48734
27947.03968	5129760.032	512.9760032	-500	3.13869
8334.578238	1820380.15	182.038015	-500	0.16305
8744.103533	1759410.466	175.9410466	-500	0.0401
121152.1167	18687372.08	1868.737208	-500	0.00099
35183.79994	11931005.63	1193.100563	-500	118.20181
20533.31855	3915828.309	391.5828309	-500	0.0241
8840.108147	3068704.604	306.8704604	-500	30.02319
29355.02176	5081282.091	508.1282091	-500	1.48361
59829.88372	17893105.51	1789.310551	-500	143.19275
77050.20129	18332906.81	1833.290681	-500	79.08448
80772.29325	20147449.22	2014.744922	-500	96.08423
27688.96474	7196249.463	719.6249463	-500	22.46951
180163.5067	33758107.53	3375.810753	-500	121.76997
43965.88204	14267732.09	1426.773209	-500	246.75617
16624.13947	5391471.007	539.1471007	-500	61.09172
50793.90186	13194981.63	1319.498163	-500	21.85594
4417.140597	1154439.051	115.4439051	-500	0.14435
101629.6071	35828267.18	3582.826718	-500	811.12917
1206229.177	513163412.1	51316.34121	-500	18052.66241
267039.8481	116283239.5	11628.32395	-500	3082.51099
39806.63991	7062251.962	706.2251962	-500	0.25929
123886.3892	44847140.56	4484.714056	-500	958.4622
24241.2838	4272687.902	427.2687902	-500	0.55275
41981.73322	12866735.42	1286.673542	-500	146.63705
8293.601238	2347994.595	234.7994595	-500	8.58513
30099.52886	3780886.836	378.0886836	-500	0.10677
176506.0491	48611821.6	4861.18216	-500	611.26997
24740.58353	4304444.624	430.4444624	-500	18.38595
16833.71451	3244449.499	324.4449499	-500	0.3052
13814.37173	2801562.116	280.1562116	-500	0.12758
