# Supplementary material for: The magnitude and extent of edge effects on vascular epiphytes across the Brazilian Atlantic Forest
Source: Sci Rep. 2020 Nov 2;10:18847. doi: 10.1038/s41598-020-75970-1 (PMC7606527; doi:10.1038/s41598-020-75970-1)
Supplement: Supplementary file 2 — Supplementary Information 2. [file 41598_2020_75970_MOESM2_ESM.zip › SM/BAF/AF24.csv]

Shape_Leng	Shape_Area	Area_ha	BUFF_DIST	ca
121662.5817	20021878.05	2002.187805	-500	9.1753
25988.77867	4486853.123	448.6853123	-500	0.08097
19302.66466	3592170.286	359.2170286	-500	2.80683
113631.6048	22158969.21	2215.896921	-500	81.15499
28424.41872	5096623.046	509.6623046	-500	3.56162
54975.23412	11865193.62	1186.519362	-500	114.24397
49933.94685	7291762.072	729.1762072	-500	25.33503
83506.7268	17775613.51	1777.561351	-500	89.35463
74625.4469	19001025.86	1900.102586	-500	108.83133
76401.83393	17143945.62	1714.394562	-500	42.53708
106555.2054	20238777.09	2023.877709	-500	18.10779
56592.58222	9452299.67	945.229967	-500	45.08827
41757.05524	6295223.257	629.5223257	-500	16.29354
42662.48523	20860243.31	2086.024331	-500	757.16911
157669.2632	44854064.14	4485.406414	-500	916.5557
20593.46516	3555240.102	355.5240102	-500	1.29002
92809.36277	23109850.22	2310.985022	-500	237.24617
196433.1608	40673045.22	4067.304522	-500	149.51178
7247568.283	1982721680	198272.168	-500	45361.82849
94291.33306	13739267.1	1373.92671	-500	2.05227
99775.17433	15148123.74	1514.812374	-500	94.57849
194659.7523	28832970.73	2883.297073	-500	29.52667
69980.06668	11307780.3	1130.77803	-500	31.43698
54698.22525	7738245.996	773.8245996	-500	10.50174
225634.4407	28565756.58	2856.575658	-500	16.52733
288110.4777	34218598.34	3421.859834	-500	0.47567
176753.7612	42570246.38	4257.024638	-500	331.67729
41120.42385	6518035.257	651.8035257	-500	2.30892
22264.15742	6304389.845	630.4389845	-500	4.69458
23148.81692	3437508.987	343.7508987	-500	0.09418
22343.92691	7166326.887	716.6326887	-500	61.25869
582835.674	108524344.6	10852.43446	-500	196.92924
158099.7693	42135334.76	4213.533476	-500	519.91671
113024.8386	37665421.39	3766.542139	-500	709.00757
417512.8311	76810956.92	7681.095692	-500	146.9794
78194.07053	22591872.07	2259.187207	-500	155.90514
9212.645691	2807266.846	280.7266846	-500	5.21182
225092.4652	52594676.52	5259.467652	-500	313.05886
110357.7502	23007529.05	2300.752905	-500	203.18941
65361.7446	14223653.77	1422.365377	-500	24.27097
60188.70473	24722611.8	2472.26118	-500	681.5797
15769.8365	3515357.08	351.535708	-500	2.01394
12980.48396	2748038.707	274.8038707	-500	2.8596
38304.01124	8260295.017	826.0295017	-500	44.22172
35011.76166	10539276.14	1053.927614	-500	80.18466
283903.1826	70411457.36	7041.145736	-500	439.57896
34454.59278	10060152.97	1006.015297	-500	94.16217
124780.0851	28810359.01	2881.035901	-500	96.01726
8663539.96	2713472319	271347.2319	-500	65538.86911
4863.567642	1170054.642	117.0054642	-500	0.77829
