# Supplementary material for: The magnitude and extent of edge effects on vascular epiphytes across the Brazilian Atlantic Forest
Source: Sci Rep. 2020 Nov 2;10:18847. doi: 10.1038/s41598-020-75970-1 (PMC7606527; doi:10.1038/s41598-020-75970-1)
Supplement: Supplementary file 2 — Supplementary Information 2. [file 41598_2020_75970_MOESM2_ESM.zip › SM/BAF/AF25.csv]

Shape_Leng	Shape_Area	Area_ha	BUFF_DIST	ca
43350.09056	10338554.9	1033.85549	-500	155.37645
20789.1389	4944206.265	494.4206265	-500	5.33639
152481.7281	26326378.23	2632.637823	-500	49.99564
122134.6237	40094902.45	4009.490245	-500	976.6216
125027.0701	19785927.55	1978.592755	-500	3.35964
7195.766886	2832577.332	283.2577332	-500	46.35692
120200.765	27892590.53	2789.259053	-500	195.13878
51841.78738	9795906.668	979.5906668	-500	2.67554
35257.58111	5688061.737	568.8061737	-500	0.31484
25223.30982	6446290.262	644.6290262	-500	11.54813
33219.39741	7333384.708	733.3384708	-500	15.27417
20041.0216	4226876.418	422.6876418	-500	1.32774
579146.4575	245367888.9	24536.78889	-500	8130.52038
71617.2509	15987021.11	1598.702111	-500	44.18867
71313.5325	20225242.23	2022.524223	-500	301.08351
255948.3661	51212299.52	5121.229952	-500	71.18067
1747607.064	689472846.3	68947.28463	-500	22573.43923
18079.70058	3757427.989	375.7427989	-500	5.40273
57175.41894	8460802.903	846.0802903	-500	0.05467
24805.48695	6664820.999	666.4820999	-500	8.94923
37285.78127	7519972.788	751.9972788	-500	31.55742
34203.64324	6522729.578	652.2729578	-500	10.46428
123660.3168	44283338.35	4428.333835	-500	865.45101
728432.8272	205940664	20594.0664	-500	3571.66484
44568.48586	7583563.299	758.3563299	-500	0.4063
36432.24085	7320228.577	732.0228577	-500	53.87919
122956.9395	21701832.12	2170.183212	-500	43.21909
226148.22	43562444.51	4356.244451	-500	132.00122
27783.78784	4766348.038	476.6348038	-500	1.1772
63602.89808	17480402.59	1748.040259	-500	198.95636
34294.58127	10599674.79	1059.967479	-500	90.54873
66368.45719	16893727.84	1689.372784	-500	79.2134
70764.71997	24847309.76	2484.730976	-500	575.07162
46643.42269	5859124.771	585.9124771	-500	0.13106
21437.50942	5238483.374	523.8483374	-500	3.58237
19596.94853	8620304.884	862.0304884	-500	225.91106
18189.96167	3546156.979	354.6156979	-500	7.13091
34674.94788	6557019.413	655.7019413	-500	10.29661
19856.9199	3813196.742	381.3196742	-500	10.05631
62855.79161	12105797.05	1210.579705	-500	17.16815
7881.104664	2408274.384	240.8274384	-500	0.79033
27636.50002	6084821.584	608.4821584	-500	2.34527
24263.75089	3670008.246	367.0008246	-500	3.16849
20954.23238	6503138.215	650.3138215	-500	41.54522
209936.2759	113312952.2	11331.29522	-500	4935.01571
25510.22766	6254159.448	625.4159448	-500	7.24817
8395.77847	2436553.347	243.6553347	-500	2.89047
94008.64797	38700138.36	3870.013836	-500	1294.10566
1139838.116	1200279833	120027.9833	-500	82856.92822
2717344.915	1280457072	128045.7072	-500	50485.81231
10361.13017	2486353.126	248.6353126	-500	3.82412
14563.21121	7078474.049	707.8474049	-500	163.68862
27533.71875	8895958.474	889.5958474	-500	78.30824
14101.94168	2424960.506	242.4960506	-500	0.30457
25117.08923	4169534.262	416.9534262	-500	0.00181
12866.62245	3219124.974	321.9124974	-500	3.61979
23187.13027	6425164.876	642.5164876	-500	21.09768
14527.31867	5500616.759	550.0616759	-500	57.92453
15519.80464	3498405.858	349.8405858	-500	1.09355
43724.25618	10627087.3	1062.70873	-500	92.31541
47452.65785	13539381.74	1353.938174	-500	232.18997
32323.22516	5561667.77	556.166777	-500	12.96373
9173.190974	2774523.881	277.4523881	-500	3.51448
51581.11913	13063732.2	1306.37322	-500	214.97696
9836.395451	2189728.056	218.9728056	-500	0.32695
20141.95649	21953708.49	2195.370849	-500	1296.09041
28724.64799	6746915.157	674.6915157	-500	11.75703
8266.076445	2793815.447	279.3815447	-500	23.89796
38506.98276	12890349.05	1289.034905	-500	304.72597
32038.51234	11718746.75	1171.874675	-500	306.05985
9767.056356	2916884.663	291.6884663	-500	6.14902
31958.51122	8460035.545	846.0035545	-500	20.90909
13967.95368	6628250.841	662.8250841	-500	162.46989
10044.37837	2433081.721	243.3081721	-500	4.56928
33925.06246	6273170.155	627.3170155	-500	9.80806
21272.30591	7336633.749	733.6633749	-500	137.17324
259525.2784	289495170.4	28949.51704	-500	19928.81369
57976.29267	11143898.28	1114.389828	-500	6.46496
31817.15971	6227997.676	622.7997676	-500	0.87653
62379.21698	88788034.19	8878.803419	-500	6439.16931
213830.4231	245446257	24544.6257	-500	15772.24004
14634.27663	3838565.091	383.8565091	-500	23.05458
74568.12511	59625703.1	5962.57031	-500	2955.60266
88026.70467	22978623.57	2297.862357	-500	129.40358
55544.3379	20598991.81	2059.899181	-500	242.65313
2010603.166	2238170373	223817.0373	-500	157037.7622
101249.6966	57509060.42	5750.906042	-500	2342.5242
94062.28255	33903397.28	3390.339728	-500	569.25523
51308.01181	13668974.07	1366.897407	-500	51.33265
54650.77604	17030838.16	1703.083816	-500	135.84448
6026.280203	1732482.581	173.2482581	-500	1.45946
145854.6181	100547306.2	10054.73062	-500	4470.29985
64086.21735	17615336.37	1761.533637	-500	139.49604
74989.64997	16511978.7	1651.19787	-500	6.38129
19516.18896	3952954.246	395.2954246	-500	0.76254
5852.395619	1637878.393	163.7878393	-500	0.07148
35127.26196	8973966.396	897.3966396	-500	52.39395
14565.05351	4491170.435	449.1170435	-500	8.09314
11294.19326	3311500.865	331.1500865	-500	0.03634
45110.54039	22433821.81	2243.382181	-500	576.57818
11735.93295	2640213.506	264.0213506	-500	1.9933
24411.22698	4925268.91	492.526891	-500	5.97639
7102.065569	2720210.224	272.0210224	-500	27.55461
5665.345257	1519276.852	151.9276852	-500	1.06085
12321.52359	1577731.948	157.7731948	-500	0.12611
8998.378982	1594683.728	159.4683728	-500	1.21365
7020.317422	540446.1977	54.04461977	-500	1.43692
14334.0019	2164380.902	216.4380902	-500	0.72773
8462.414528	1628375.683	162.8375683	-500	0.54038
