# Supplementary material for: The magnitude and extent of edge effects on vascular epiphytes across the Brazilian Atlantic Forest
Source: Sci Rep. 2020 Nov 2;10:18847. doi: 10.1038/s41598-020-75970-1 (PMC7606527; doi:10.1038/s41598-020-75970-1)
Supplement: Supplementary file 2 — Supplementary Information 2. [file 41598_2020_75970_MOESM2_ESM.zip › SM/BAF/AF26.csv]

Shape_Leng	Shape_Area	Area_ha	BUFF_DIST	ca
25932.47821	5846902.301	584.6902301	-500	38.93514
16864.41345	5383487.073	538.3487073	-500	51.49686
6859.61277	1962048.585	196.2048585	-500	4.20335
10966.62179	1907697.814	190.7697814	-500	0.00013
27747.90808	8862050.372	886.2050372	-500	70.03901
198511.4104	77958858.38	7795.885838	-500	1792.37952
119946.4058	30700949.99	3070.094999	-500	432.57624
29121.75712	10707790.84	1070.779084	-500	225.47744
44357.99782	8907670.765	890.7670765	-500	1.63114
10537.16617	2725420.525	272.5420525	-500	7.71546
11981.96211	2862488.472	286.2488472	-500	0.13296
9685.074935	2017656.983	201.7656983	-500	2.52036
25715.17152	5659342.284	565.9342284	-500	1.47623
13529.80224	4037080.411	403.7080411	-500	13.9844
11536.22488	2709673.175	270.9673175	-500	6.91811
24893.01561	5073829.52	507.382952	-500	0.5131
11507.01309	2758769.979	275.8769979	-500	3.44451
15207.77004	2864441.61	286.444161	-500	0.3017
16401.04862	8972609.951	897.2609951	-500	325.64873
48002.98263	11376905.1	1137.69051	-500	68.78431
27807.89052	6008544.47	600.854447	-500	10.48513
6654.901834	1721161.856	172.1161856	-500	0.09017
9037.826085	2532657.774	253.2657774	-500	3.18253
5946.591205	1651560.829	165.1560829	-500	0.84948
18002.13318	4110498.07	411.049807	-500	4.31666
11664.59991	2663140.411	266.3140411	-500	6.87981
4844.942756	1341115.832	134.1115832	-500	0.67176
8104.693833	2003421.922	200.3421922	-500	5.65767
32763.81847	6133356.88	613.335688	-500	19.59213
9799.913344	3063260.45	306.326045	-500	0.00004
7269.039002	1854276.684	185.4276684	-500	2.90703
31826.37868	5891025.276	589.1025276	-500	11.87174
21682.6199	4608648.003	460.8648003	-500	3.96537
16961.98012	4916099.167	491.6099167	-500	71.09652
13785.08381	4154288.387	415.4288387	-500	47.45802
26829.35886	5439387.951	543.9387951	-500	1.19951
9167.534782	2455364.029	245.5364029	-500	0.31976
13780.96012	2812578.036	281.2578036	-500	2.16541
18550.17127	4038996.01	403.899601	-500	28.31582
16885.59082	4604367.42	460.436742	-500	3.34897
15042.75244	2451842.228	245.1842228	-500	1.5236
6172.593678	1715772.115	171.5772115	-500	0.68053
10089.67048	629739.1836	62.97391836	-500	0.36706
