# Supplementary material for: The magnitude and extent of edge effects on vascular epiphytes across the Brazilian Atlantic Forest
Source: Sci Rep. 2020 Nov 2;10:18847. doi: 10.1038/s41598-020-75970-1 (PMC7606527; doi:10.1038/s41598-020-75970-1)
Supplement: Supplementary file 2 — Supplementary Information 2. [file 41598_2020_75970_MOESM2_ESM.zip › SM/BAF/AF27.csv]

Shape_Leng	Shape_Area	Area_ha	BUFF_DIST	ca
19156.48824	6137883.409	613.7883409	-500	10.71031
21948.99731	5609460.157	560.9460157	-500	0.0008
40921.64093	16001417.49	1600.141749	-500	215.86233
24085.80009	5057884.882	505.7884882	-500	3.23322
37653.49727	10389668.69	1038.966869	-500	99.85228
14568.97221	3070254.205	307.0254205	-500	12.69233
13402.26655	3368491.023	336.8491023	-500	2.3448
12239.85623	2972621.182	297.2621182	-500	1.60526
78324.86566	16339779.38	1633.977938	-500	25.53273
24081.40601	7192567.283	719.2567283	-500	21.49009
15012.33351	4179257.948	417.9257948	-500	11.13845
30912.31894	7039182.74	703.918274	-500	5.69512
291223.1401	218930037.5	21893.00375	-500	12071.46631
28528.5409	7318377.761	731.8377761	-500	67.83804
11668.85765	2608025.313	260.8025313	-500	1.60915
10824.16483	4228236.224	422.8236224	-500	39.35829
9985.389606	3160581.856	316.0581856	-500	2.80675
48292.04863	16480112.54	1648.011254	-500	321.67712
18926.95205	4786513.196	478.6513196	-500	7.87529
39709.30039	10771911.92	1077.191192	-500	98.42114
14255.57293	2760405.047	276.0405047	-500	0.02374
13867.22546	3318779.883	331.8779883	-500	5.31524
20966.10003	5298001.052	529.8001052	-500	2.01896
149000.8671	35327673.09	3532.767309	-500	119.35775
11332.01965	2828390.647	282.8390647	-500	1.46812
21118.41872	4618360.503	461.8360503	-500	3.49903
103846.3386	87984168.82	8798.416882	-500	5437.24648
26735.0608	8676373.852	867.6373852	-500	144.84684
14484.9238	3865378.322	386.5378322	-500	10.3637
19214.04718	3718262.445	371.8262445	-500	5.08266
73117.41631	27006313.06	2700.631306	-500	686.40956
19710.59521	4233447.526	423.3447526	-500	9.54613
18817.84524	6463968.164	646.3968164	-500	3.20811
49653.58032	13023989.73	1302.398973	-500	62.39532
35094.29223	6958866.996	695.8866996	-500	4.74204
13349.2827	3634386.441	363.4386441	-500	23.51498
55664.69552	11715777.61	1171.577761	-500	99.5881
10517.93738	2401760.327	240.1760327	-500	1.96965
15244.91682	2550966.532	255.0966532	-500	0.89159
24000.52573	5992858.538	599.2858538	-500	18.8793
294535.1498	121165383.9	12116.53839	-500	3136.66719
10836.85483	1903268.944	190.3268944	-500	0.45384
24383.87929	4456143.998	445.6143998	-500	5.52916
18060.04628	4649472.589	464.9472589	-500	26.04229
65810.08411	22537380.67	2253.738067	-500	304.9403
10507.17171	2955862.643	295.5862643	-500	5.96611
8335.676333	1992026.615	199.2026615	-500	0.41657
279669.575	115938136.1	11593.81361	-500	2672.90564
11336.61869	2999894.268	299.9894268	-500	0.53487
23088.92074	7039576.428	703.9576428	-500	62.80162
12143.11583	5588579.749	558.8579749	-500	130.79007
11816.84257	3659687.531	365.9687531	-500	42.65704
12150.31004	2656799.947	265.6799947	-500	3.71018
24971.02006	8070607.24	807.060724	-500	66.05131
14422.62682	3268227.429	326.8227429	-500	11.56002
11922.19548	3631952.701	363.1952701	-500	39.9719
7533.403997	2446160.348	244.6160348	-500	13.77378
19285.99113	4037174.794	403.7174794	-500	0.02993
7026.089921	1589710.189	158.9710189	-500	0.01602
32334.52266	8259761.435	825.9761435	-500	49.13851
246260.0464	51504706.08	5150.470608	-500	95.32978
52388.6006	14529939.94	1452.993994	-500	250.94749
57798.58037	21115720.58	2111.572058	-500	273.58573
13541.8697	3474238.797	347.4238797	-500	2.10637
17847.2669	4919683.652	491.9683652	-500	60.75451
19768.03899	4994004.996	499.4004996	-500	45.69357
14106.59317	4249901.976	424.9901976	-500	45.2087
24974.29848	6583266.383	658.3266383	-500	29.23942
36349.85237	8793897.807	879.3897807	-500	11.09404
54901.71245	13876081.54	1387.608154	-500	39.5053
21974.9786	5560678.343	556.0678343	-500	7.62464
17640.65102	5210390.848	521.0390848	-500	41.153
11417.04789	4139260.18	413.926018	-500	62.73033
31673.55442	9197702.183	919.7702183	-500	97.81989
13787.5874	3834195.236	383.4195236	-500	25.07562
16928.81658	4754490.603	475.4490603	-500	26.21328
52558.75173	15633777.65	1563.377765	-500	165.24687
83154.78309	14632192.35	1463.219235	-500	34.22215
6235.689495	1277952.792	127.7952792	-500
48302.07514	7242138.115	724.2138115	-500	0.00687
12901.67499	4272386.436	427.2386436	-500	11.29363
17620.70275	4556888.247	455.6888247	-500	7.4613
29965.32014	7277416.626	727.7416626	-500	13.51134
33293.13703	7143161.196	714.3161196	-500	0.01414
75072.71842	12264914.01	1226.491401	-500	3.89011
22876.86622	5082927.143	508.2927143	-500	0.86292
12353.41474	3783971.274	378.3971274	-500	35.45324
10804.40835	1763035.607	176.3035607	-500	0.00487
45113.84628	14295860.74	1429.586074	-500	93.40946
11498.89095	3334568.914	333.4568914	-500	2.14511
35856.11601	6113038.88	611.303888	-500	10.70374
12178.22309	3947530.761	394.7530761	-500	3.03121
11328.10561	2896662.927	289.6662927	-500	15.10433
9195.197637	2529577.046	252.9577046	-500	17.25156
8374.613881	1722256.582	172.2256582	-500	5.99734
34367.48107	8119004.165	811.9004165	-500	28.33433
11298.85532	3345427.468	334.5427468	-500	6.35295
12035.67266	2914576.65	291.457665	-500	2.7169
32408.40857	8087033.421	808.7033421	-500	4.92615
13299.54588	3067044.393	306.7044393	-500	1.54939
20971.19288	8507406.241	850.7406241	-500	181.8263
10591.3991	3300037.586	330.0037586	-500	19.77818
30731.164	7138101.127	713.8101127	-500	1.89193
12966.74243	3983039.009	398.3039009	-500	2.78093
24208.7201	5918227.419	591.8227419	-500	7.82089
13935.80078	4630955.105	463.0955105	-500	51.99241
22228.18954	5468095.018	546.8095018	-500	23.61589
14703.70394	3569384.814	356.9384814	-500	7.87166
215385.8585	73746198.28	7374.619828	-500	963.05646
9065.67131	1752323.314	175.2323314	-500	0.34388
76197.41514	20580463.13	2058.046313	-500	221.40399
41102.4375	6473450.136	647.3450136	-500	1.54172
8820.692482	2219302.838	221.9302838	-500	0.85831
6658.807922	2128826.785	212.8826785	-500	9.16748
31531.65344	8421908.842	842.1908842	-500	19.89631
13000.02084	3331294.271	333.1294271	-500	10.28889
45771.54515	11433732.61	1143.373261	-500	34.00222
37774.92461	10257084.81	1025.708481	-500	90.43623
39591.552	6828472.08	682.847208	-500	4.23022
13325.24812	3168846.304	316.8846304	-500	0.02578
8746.7313	2478630.243	247.8630243	-500	2.36413
22721.07912	7001640.275	700.1640275	-500	32.79163
33815.54866	8748435.105	874.8435105	-500	18.5754
44985.5963	8317203.117	831.7203117	-500	13.87474
20177.90232	5668862.666	566.8862666	-500	12.3594
29597.53029	5394115.09	539.411509	-500	36.18864
15704.35341	3285107.508	328.5107508	-500	0.01335
48374.10635	17067777.52	1706.777752	-500	341.38481
12323.0699	3445639.946	344.5639946	-500	1.73044
44575.19398	9406652.005	940.6652005	-500	1.70701
37705.29067	8159487.957	815.9487957	-500	64.05346
20863.16063	5091397.359	509.1397359	-500	19.09094
50872.60222	13390319.36	1339.031936	-500	73.36269
17142.37864	4138651.576	413.8651576	-500	9.21691
19991.23554	6128420.164	612.8420164	-500	68.07997
17319.16274	5863171.369	586.3171369	-500	55.94675
18662.62122	4269855.104	426.9855104	-500	1.40585
6511.841255	2044615.314	204.4615314	-500	10.5938
7311.778186	2011047.619	201.1047619	-500	0.89937
39758.64455	15512383.95	1551.238395	-500	267.45739
23457.40215	6082527.902	608.2527902	-500	3.73696
11346.18912	2479758.861	247.9758861	-500	3.43049
55454.65031	12465921.33	1246.592133	-500	2.14178
27027.96833	6160236.651	616.0236651	-500	10.92304
59306.81212	26386032.93	2638.603293	-500	535.13317
11821.50751	2495397.779	249.5397779	-500	0.78798
32960.64502	9418151.232	941.8151232	-500	19.33966
6601.048683	1868081.554	186.8081554	-500	4.0919
240966.6267	121603907.2	12160.39072	-500	4523.16567
17865.78236	5957877.611	595.7877611	-500	87.40463
14767.99886	4480161.14	448.016114	-500	50.87213
19210.39971	12046324.84	1204.632484	-500	508.59822
26430.70003	9420553.202	942.0553202	-500	195.18007
28519.86484	5167434.347	516.7434347	-500	1.43421
12526.57206	2645594.776	264.5594776	-500	6.6067
19905.00471	5533488.215	553.3488215	-500	0.0233
26849.61346	7747419.965	774.7419965	-500	19.45136
18183.44912	5252970.265	525.2970265	-500	15.15662
12366.43758	3898748.636	389.8748636	-500	12.20613
7635.173205	1770780.235	177.0780235	-500	0.14787
34583.37004	10187092.42	1018.709242	-500	25.39304
66286.02123	19218180.2	1921.81802	-500	366.45788
20894.66062	4592182.943	459.2182943	-500	1.93996
10568.37768	2662598.623	266.2598623	-500	0.33067
15718.19142	5540954.369	554.0954369	-500	60.63452
9140.96891	2316563.527	231.6563527	-500	2.24328
12246.65933	3312242.221	331.2242221	-500	12.86534
9393.628056	2359679.658	235.9679658	-500	6.82423
11772.58444	2563237.733	256.3237733	-500	2.06463
28195.66515	8284591.038	828.4591038	-500	44.24548
18908.79159	4239746.834	423.9746834	-500	2.24968
20644.09845	5810993.061	581.0993061	-500	8.58577
17499.55171	6863770.105	686.3770105	-500	88.45917
12396.1548	4695661.411	469.5661411	-500	56.25169
9051.137074	2969486.635	296.9486635	-500	23.85081
8586.522602	2741374.453	274.1374453	-500	12.0684
10640.68147	4039880.566	403.9880566	-500	42.44701
22973.98197	5827742.505	582.7742505	-500	21.67468
26711.63748	7278892.445	727.8892445	-500	8.01654
93606.429	29212570.05	2921.257005	-500	182.21121
20246.64408	5647682.028	564.7682028	-500	24.94252
11578.74457	4289719.228	428.9719228	-500	55.09552
13817.56244	4258630.022	425.8630022	-500	15.043
25763.14909	8339998.95	833.999895	-500	118.05281
28507.30437	6957726.212	695.7726212	-500	25.14248
17551.017	4593273.282	459.3273282	-500	38.13199
53627.69809	12953140.28	1295.314028	-500	75.73094
13439.72161	2988838.345	298.8838345	-500	1.6058
79239.56546	24846979.78	2484.697978	-500	211.64639
12786.21658	4235332.948	423.5332948	-500	29.9873
300652.9401	78443972.94	7844.397294	-500	485.41796
55125.54402	12670139.06	1267.013906	-500	20.50918
28477.81006	5343778.703	534.3778703	-500	2.32479
25523.10179	7397674.793	739.7674793	-500	43.42459
73141.47981	19347396.74	1934.739674	-500	68.28596
10526.76299	2247961.54	224.796154	-500	0.57287
15008.36368	4648339.584	464.8339584	-500	5.02817
14853.91919	2916379.349	291.6379349	-500	1.05258
10082.40902	2446994.432	244.6994432	-500	3.19758
44194.40197	12477713.54	1247.771354	-500	19.66011
16242.11885	6780724.218	678.0724218	-500	58.41769
6699.811012	1360841.569	136.0841569	-500	3.10039
31920.45646	6176275.62	617.627562	-500	0.04917
20265.9212	3774354.625	377.4354625	-500	0.01834
5051.038572	979707.0516	97.97070516	-500	0.00162
6426.168673	980258.6106	98.02586106	-500	0.57246
11163.37927	2042273.07	204.227307	-500	1.35261
7628.049293	1645460.777	164.5460777	-500	0.04577
4478.522451	1109897.997	110.9897997	-500	0.47507
40310.82565	5517891.862	551.7891862	-500	1.41058
13027.026	2733314.639	273.3314639	-500	0.34119
