# Supplementary material for: The magnitude and extent of edge effects on vascular epiphytes across the Brazilian Atlantic Forest
Source: Sci Rep. 2020 Nov 2;10:18847. doi: 10.1038/s41598-020-75970-1 (PMC7606527; doi:10.1038/s41598-020-75970-1)
Supplement: Supplementary file 2 — Supplementary Information 2. [file 41598_2020_75970_MOESM2_ESM.zip › SM/BAF/AF28.csv]

Shape_Leng	Shape_Area	Area_ha	BUFF_DIST	ca
8723.593999	2162887.67	216.288767	-500	1.76743
89258.07952	13363798.68	1336.379868	-500	0.45261
27505.31852	5811012.588	581.1012588	-500	35.80271
30384.6716	6286022.131	628.6022131	-500	7.74342
9953.017842	2476731.734	247.6731734	-500	0.0467
91873.85901	19495645.13	1949.564513	-500	5.28566
9188.180819	3090867.615	309.0867615	-500	25.7719
10977.76439	2448415.487	244.8415487	-500	1.47608
13049.5501	2781687.557	278.1687557	-500	1.83912
6059.195803	1392842.757	139.2842757	-500	0.76345
31617.91148	3578043.095	357.8043095	-500	0.03907
20081.09255	3476846.667	347.6846667	-500	1.54398
14826.5721	3684730.742	368.4730742	-500	9.54772
9403.894827	2177095.245	217.7095245	-500	0.0608
29055.17997	4771952.734	477.1952734	-500	0.9892
22704.01469	3669419.653	366.9419653	-500	0.40117
6446.003228	1743716.877	174.3716877	-500	0.8026
16867.81152	4831024.181	483.1024181	-500	12.50504
12043.55388	2492930.118	249.2930118	-500	4.11262
36422.0004	6112542.913	611.2542913	-500	24.70793
8138.626715	2066782.787	206.6782787	-500	1.40638
16171.23325	6903239.938	690.3239938	-500	133.70612
17155.82087	3062351.251	306.2351251	-500	0.07467
32636.05867	6284894.605	628.4894605	-500	12.81982
14512.13871	3219811.89	321.981189	-500	7.53419
7870.777026	2501729.315	250.1729315	-500	10.31806
14962.75668	4698126.579	469.8126579	-500	7.24785
19912.60997	5116833.454	511.6833454	-500	7.01108
253237.6677	120005212.3	12000.52123	-500	4166.041
17414.57027	3319351.606	331.9351606	-500	1.88527
173047.2397	184436348.1	18443.63481	-500	11304.80036
8986.200374	2687923.412	268.7923412	-500	14.34109
98740.57408	167994806.6	16799.48066	-500	12318.055
56185.59785	10277673.73	1027.767373	-500	5.96627
34258.8432	8046144.095	804.6144095	-500	1.35781
4773.521509	1112424.783	111.2424783	-500	0.00226
30691.2861	4709481.416	470.9481416	-500	0.28177
