# Supplementary material for: The magnitude and extent of edge effects on vascular epiphytes across the Brazilian Atlantic Forest
Source: Sci Rep. 2020 Nov 2;10:18847. doi: 10.1038/s41598-020-75970-1 (PMC7606527; doi:10.1038/s41598-020-75970-1)
Supplement: Supplementary file 2 — Supplementary Information 2. [file 41598_2020_75970_MOESM2_ESM.zip › SM/BAF/AF29.csv]

Shape_Leng	Shape_Area	Area_ha	BUFF_DIST	ca
85123.1662	14232298.22	1423.229822	-500	0.01038
44973.35241	12786685.85	1278.668585	-500	75.35111
46432.12511	8480562.945	848.0562945	-500	7.94051
27863.62554	5882200.137	588.2200137	-500	5.55505
430577.9998	117130621.7	11713.06217	-500	914.27083
25025.08831	7275967.353	727.5967353	-500	51.16999
50649.53142	18553353.91	1855.335391	-500	302.26621
53061.00131	14222436.92	1422.243692	-500	133.96011
87981.83813	16858068.5	1685.80685	-500	16.47533
38407.99008	8629788.451	862.9788451	-500	8.21396
42521.13167	8804792.606	880.4792606	-500	6.13994
103521.5611	22549378.08	2254.937808	-500	113.18209
197765.2476	65170647.28	6517.064728	-500	1297.34176
21918.05538	4640257.686	464.0257686	-500	0.38096
17607.77807	4495475.662	449.5475662	-500	0.71918
38088.80144	6854125.611	685.4125611	-500	4.20558
59790.55632	11284122.75	1128.412275	-500	0.05209
113180.2055	25339587.48	2533.958748	-500	67.99355
10866.36924	3564156.46	356.415646	-500	39.02796
22824.08215	4148820.91	414.882091	-500	4.0414
4747.218328	1334830.645	133.4830645	-500	0.90154
340197.1426	111236342.5	11123.63425	-500	2477.21479
73922.92075	13838955.87	1383.895587	-500	8.73321
51177.16308	11191061.07	1119.106107	-500	71.7188
193325.161	51766305.26	5176.630526	-500	263.21668
17349.49511	3972487.221	397.2487221	-500	18.98835
24873.73943	5493202.194	549.3202194	-500	1.47857
40962.17128	11332953.83	1133.295383	-500	48.04872
14781.3148	2782401.995	278.2401995	-500	0.32984
62207.66177	15720288.52	1572.028852	-500	70.33394
31020.49941	6864652.709	686.4652709	-500	0.75021
73424.08556	17775722.59	1777.572259	-500	54.86526
284643.2597	68779871.28	6877.987128	-500	277.33641
59305.69822	12233215.17	1223.321517	-500	3.00712
74743.16276	16627723.71	1662.772371	-500	30.48583
65879.33206	14305400.14	1430.540014	-500	33.89122
19263.04213	3183380.096	318.3380096	-500	0.00187
743090.8525	266704720.6	26670.47206	-500	6131.61816
16044.65386	5797516.153	579.7516153	-500	30.4255
82702.50229	17082685.79	1708.268579	-500	86.07487
13794.64674	2369214.382	236.9214382	-500	0.04173
38641.9538	8257460.02	825.746002	-500	4.99549
56084.09732	6372627.738	637.2627738	-500	3.41105
171443.7988	30845406.78	3084.540678	-500	274.71847
31917.97523	5635694.546	563.5694546	-500	0.00011
46231.09465	10384937.4	1038.49374	-500	26.21155
56449.0566	10349832.02	1034.983202	-500	0.07207
22713.42792	4042855.605	404.2855605	-500	2.99079
15896.8225	3116359.179	311.6359179	-500	0.44186
63417.29583	20484191.4	2048.41914	-500	238.17943
11729.62402	2064596.824	206.4596824	-500	0.05028
23431.19798	5769405.628	576.9405628	-500	0.69087
514197.9841	337033465.5	33703.34655	-500	12886.57567
13332.41653	2660218.552	266.0218552	-500	0.39152
34799.64003	7538137.703	753.8137703	-500	34.00494
13001.89315	3141808.504	314.1808504	-500	0.49363
2391.790522	146862.1636	14.68621636	-500	0.65416
26280.63193	3605183.32	360.518332	-500	2.41459
49619.68688	7558749.804	755.8749804	-500	0.02688
4859.09714	504724.0915	50.47240915	-500	0.29039
32716.00792	5762222.155	576.2222155	-500	0.02728
