# Supplementary material for: The magnitude and extent of edge effects on vascular epiphytes across the Brazilian Atlantic Forest
Source: Sci Rep. 2020 Nov 2;10:18847. doi: 10.1038/s41598-020-75970-1 (PMC7606527; doi:10.1038/s41598-020-75970-1)
Supplement: Supplementary file 2 — Supplementary Information 2. [file 41598_2020_75970_MOESM2_ESM.zip › SM/BAF/AF3.csv]

Shape_Leng	Shape_Area	Area_ha	BUFF_DIST	ca
51709.15819	15638284.69	1563.828469	-500	123.08079
57215.11677	21990061.01	2199.006101	-500	385.29444
7573.874153	2061525.816	206.1525816	-500	0.85844
7687.805674	1916553.531	191.6553531	-500	5.29317
23475.33399	5021587.07	502.158707	-500	3.55158
42938.05209	23043059.59	2304.305959	-500	644.68034
62571.77701	11746629.39	1174.662939	-500	37.42045
7117.497473	2370918.531	237.0918531	-500	9.58485
40977.07299	15617504.44	1561.750444	-500	221.10834
120362.7402	26400741.03	2640.074103	-500	82.86093
21331.09133	10794111.74	1079.411174	-500	227.43241
37896.64771	11863714.26	1186.371426	-500	94.80134
25298.86101	5196139.034	519.6139034	-500	41.94343
107547.3138	18325630.11	1832.563011	-500	0.10418
29939.65736	6142518.774	614.2518774	-500	11.30807
34234.2181	7776505.848	777.6505848	-500	20.4174
30099.04999	7111049.197	711.1049197	-500	7.70222
11213.77161	4340060.852	434.0060852	-500	51.29611
393748.2428	116753103.1	11675.31031	-500	1155.75781
21255.29446	5197181.326	519.7181326	-500	10.61657
49173.35906	9438493.82	943.849382	-500	10.36656
21214.79247	5370994.112	537.0994112	-500	37.88156
31675.18655	8231769.083	823.1769083	-500	34.47491
11765.43176	2849568.886	284.9568886	-500	3.5188
28386.855	6722723.611	672.2723611	-500	17.9197
26551.27398	8992027.026	899.2027026	-500	89.56516
113228.9274	36478892.18	3647.889218	-500	666.97288
24152.45753	7651016.402	765.1016402	-500	13.60117
42668.69357	11158955.04	1115.895504	-500	28.49338
54913.55065	14963435.83	1496.343583	-500	70.31797
8642.648945	3155351.915	315.5351915	-500	17.97683
21283.22057	4106785.668	410.6785668	-500	4.37863
13369.04735	3101235.71	310.123571	-500	0.0533
21524.59392	4899542.963	489.9542963	-500	2.31169
34397.43951	7942241.725	794.2241725	-500	43.03786
18279.12894	4249509.997	424.9509997	-500	12.71698
84701.81635	30728656.4	3072.86564	-500	585.63293
32105.80687	13315984.12	1331.598412	-500	315.33613
10208.17808	2097778.674	209.7778674	-500	0.15271
13119.46355	3771155.79	377.115579	-500	12.31614
18779.14785	6051597.808	605.1597808	-500	14.39941
24575.68214	8123907.815	812.3907815	-500	106.11417
29133.05994	5738276.648	573.8276648	-500	7.76287
4941.265834	1356113.611	135.6113611	-500	0.00007
12778.68911	2735699.675	273.5699675	-500	0.00164
15614.54231	3911108.304	391.1108304	-500	13.24124
77578.83156	38010694.57	3801.069457	-500	1156.15128
29024.48291	5566857.996	556.6857996	-500	0.00135
65735.0854	22162847.97	2216.284797	-500	369.37233
13792.4518	3585726.476	358.5726476	-500	1.59569
25754.42894	9033411.919	903.3411919	-500	127.37806
61536.2187	16215356.35	1621.535635	-500	124.94411
18521.79391	10604911.25	1060.491125	-500	404.21966
17654.6051	5504895.627	550.4895627	-500	62.29946
8485.653749	1621253.619	162.1253619	-500	0.89285
12176.67856	3502922.971	350.2922971	-500	3.69031
30000.77931	10337043.71	1033.704371	-500	114.95373
114279.2078	33368558.8	3336.85588	-500	197.14907
33192.32255	20136628.42	2013.662842	-500	533.78227
12802.8026	7145786.361	714.5786361	-500	208.82239
17683.12457	4586265.285	458.6265285	-500	44.42402
11715.34478	4289688.945	428.9688945	-500	51.17014
36407.45357	7246251.499	724.6251499	-500	3.5063
12685.45764	4121032.492	412.1032492	-500	35.44167
11328.27518	4022556.722	402.2556722	-500	26.26514
7472.889281	1737200.052	173.7200052	-500	0.52165
24595.97323	20886424.8	2088.64248	-500	993.43014
25599.64053	23315299.87	2331.529987	-500	1264.0691
42694.01288	8664171.08	866.417108	-500	10.34021
245688.5401	105078273.5	10507.82735	-500	2456.32931
66691.36105	31268233.45	3126.823345	-500	908.91007
13986.35384	2651985.048	265.1985048	-500	0.09322
19396.47778	8752148.48	875.214848	-500	140.57923
20574.79096	11223770.85	1122.377085	-500	293.26759
17510.36594	5884682.25	588.468225	-500	54.67516
28743.2982	5328181.883	532.8181883	-500	4.0713
112532.2035	35125415.25	3512.541525	-500	162.81448
12037.06312	3105722.697	310.5722697	-500	5.13368
13055.13277	3862222.705	386.2222705	-500	7.5597
6573.314743	2575646.995	257.5646995	-500	30.09625
42725.95051	7991677.385	799.1677385	-500	4.24868
10022.53914	3213375.859	321.3375859	-500	12.07323
16638.99233	7330989.607	733.0989607	-500	140.1839
15324.03105	5084701.768	508.4701768	-500	17.40063
66798.28022	35498350.27	3549.835027	-500	1209.24077
23174.18847	7737751.416	773.7751416	-500	66.34665
21072.33856	6801139.356	680.1139356	-500	72.41603
9962.338021	2391247.186	239.1247186	-500	2.56308
6504.896156	1812139.874	181.2139874	-500	0.09074
12561.31564	3652641.116	365.2641116	-500	8.77621
25457.80198	11950665.23	1195.066523	-500	204.10637
23757.67635	7191992.917	719.1992917	-500	1.85586
30626.98867	11859985.46	1185.998546	-500	148.99004
19419.11846	5461896.415	546.1896415	-500	46.79678
11397.36414	2421065.68	242.106568	-500	2.34423
32738.3292	12523579.82	1252.357982	-500	164.37853
34066.40275	10637116.94	1063.711694	-500	76.8073
21853.04952	6976342.466	697.6342466	-500	63.49448
23355.05495	7465509.273	746.5509273	-500	89.65125
14915.29378	4868993.681	486.8993681	-500	35.74612
5496.314141	1592525.431	159.2525431	-500	0.2578
11849.2381	4398257.943	439.8257943	-500	34.99427
9183.697978	2765589.907	276.5589907	-500	4.35753
15598.6264	3080604.515	308.0604515	-500	3.69879
24102.28595	11901492.24	1190.149224	-500	421.2235
14650.43212	3052515.144	305.2515144	-500	2.96845
34871.30164	8873138.837	887.3138837	-500	32.96306
18210.98293	6217901.729	621.7901729	-500	78.41512
17307.78276	6867749.208	686.7749208	-500	112.61769
36343.76312	10036166.56	1003.616656	-500	92.43474
34979.36363	17393912.13	1739.391213	-500	467.42577
60566.8298	17679780.8	1767.97808	-500	369.79545
23212.0956	7260814.049	726.0814049	-500	7.76717
63468.17606	22374743.26	2237.474326	-500	230.82062
5043.515191	1434394.053	143.4394053	-500	0.08646
15343.11689	4354630.562	435.4630562	-500	29.31475
15518.5976	6027388.026	602.7388026	-500	76.7075
48829.93966	23822383.12	2382.238312	-500	575.11852
10170.94179	2711936.94	271.193694	-500	7.78546
15606.70499	7470122.036	747.0122036	-500	146.81083
13472.86376	7666525.695	766.6525695	-500	218.43234
171661.1309	77774403.78	7777.440378	-500	1379.5337
12812.1969	4564223.433	456.4223433	-500	31.32492
9412.592784	2849467.746	284.9467746	-500	2.19983
16806.02242	5398570.218	539.8570218	-500	62.12136
58345.05974	12138151.85	1213.815185	-500	48.43654
6571.464407	2250964.517	225.0964517	-500	11.77738
24003.00642	10191898.68	1019.189868	-500	292.88988
6443.594779	2302631.181	230.2631181	-500	15.03898
66536.48755	13572934.95	1357.293495	-500	46.74573
105494.2074	22210014.68	2221.001468	-500	61.45319
12436.03546	3476208.702	347.6208702	-500	22.98469
17677.36255	6009286.882	600.9286882	-500	51.11731
32556.46794	21576084.24	2157.608424	-500	1014.33099
21551.30729	9071595.745	907.1595745	-500	118.61215
21115.25591	4260306.408	426.0306408	-500	4.90987
32241.595	11220028.44	1122.002844	-500	169.30035
11998.13542	6077224.343	607.7224343	-500	164.40292
18770.48666	7095383.567	709.5383567	-500	151.09553
13103.99778	6061733.675	606.1733675	-500	146.23978
8494.869188	2465574.586	246.5574586	-500	0.15521
15609.45475	4086427.009	408.6427009	-500	39.19658
10126.09577	3858739.114	385.8739114	-500	53.90442
34255.91592	14729470.33	1472.947033	-500	183.47009
35353.21475	11811840.24	1181.184024	-500	88.14022
15958.16819	5159808.491	515.9808491	-500	25.54319
155399.5133	29913459.35	2991.345935	-500	22.00684
23117.9954	8292649.718	829.2649718	-500	148.67026
8477.297949	2797306.111	279.7306111	-500	12.56949
21423.13549	6371350.709	637.1350709	-500	3.24947
55275.25603	13096737.09	1309.673709	-500	2.82229
29870.41074	7848097.689	784.8097689	-500	14.07829
13496.4053	3444657.174	344.4657174	-500	0.11174
43762.4114	8002697.529	800.2697529	-500	0.21043
19326.51044	10939499.38	1093.949938	-500	322.58881
26025.03968	6981582.706	698.1582706	-500	4.23164
77420.76042	24009468.42	2400.946842	-500	200.073
10500.88433	3683658.082	368.3658082	-500	57.8793
9672.468592	3965512.511	396.5512511	-500	83.97107
26374.06286	9156962.774	915.6962774	-500	101.15679
38730.29895	14049003.63	1404.900363	-500	301.35775
72012.11099	27815599.52	2781.559952	-500	536.33511
5449.88658	1758062.321	175.8062321	-500	5.33573
13885.08005	5100965.988	510.0965988	-500	58.93394
12387.45443	6479139.607	647.9139607	-500	198.95501
22821.01735	24497769.61	2449.776961	-500	1424.61173
33449.15845	19073108.35	1907.310835	-500	598.04112
38261.09237	9690902.989	969.0902989	-500	34.5445
19627.76851	7418055.36	741.805536	-500	109.54634
17713.80621	15542432.1	1554.24321	-500	777.59572
7204.791445	2629522.246	262.9522246	-500	17.45997
23147.05234	6835367.552	683.5367552	-500	53.33642
35182.9329	13915999.83	1391.599983	-500	208.39031
41350.07807	7025528.939	702.5528939	-500	0.03213
30455.05601	35990694.72	3599.069472	-500	2201.18215
29761.00453	9238199.116	923.8199116	-500	18.33212
12538.87023	4252517.031	425.2517031	-500	13.6192
11257.27357	3098893.8	309.88938	-500	0.01776
6651.079779	2401279.561	240.1279561	-500	13.43839
10926.63716	4164455.012	416.4455012	-500	15.1185
22840.88929	16337842.89	1633.784289	-500	625.95508
5777.498941	1778346.998	177.8346998	-500	0.61225
6217.058107	2064764.289	206.4764289	-500	14.67519
18325.57024	13414443.91	1341.444391	-500	590.48212
7976.469374	2728151.505	272.8151505	-500	2.90387
7461.806621	2995650.072	299.5650072	-500	50.12045
17846.27652	11623373.87	1162.337387	-500	416.00388
5446.42945	1747375.049	174.7375049	-500	3.33276
5209.086339	1752680.623	175.2680623	-500	9.21463
8681.540313	2515526.663	251.5526663	-500	0.82437
8176.010975	3679048.951	367.9048951	-500	60.41673
9204.943893	3921796.772	392.1796772	-500	67.09118
12802.18324	6521322.775	652.1322775	-500	149.54104
8309.520021	2315925.701	231.5925701	-500	0.34715
17181.74759	6320356.362	632.0356362	-500	41.2264
16205.66255	8585190.175	858.5190175	-500	233.86712
13372.02204	4287530.041	428.7530041	-500	16.31018
12532.91301	7602997.865	760.2997865	-500	256.61197
9222.911185	4467626.188	446.7626188	-500	88.69246
18211.93419	7390513.559	739.0513559	-500	134.43248
19823.62649	14858386.27	1485.838627	-500	672.3683
5447.168317	1516195.51	151.619551	-500	0.94888
17809.79498	7358541.432	735.8541432	-500	90.99022
47810.0253	26681735.54	2668.173554	-500	1119.32928
17697.36693	14462839.13	1446.283913	-500	693.14784
17481.11416	13024449.91	1302.444991	-500	556.11396
25937.99443	24368439.14	2436.843914	-500	1241.92094
6975.731778	2441046.623	244.1046623	-500	5.5265
15965.2864	6074553.337	607.4553337	-500	123.67997
13148.50347	7054897.295	705.4897295	-500	164.75988
23418.17751	6299098.656	629.9098656	-500	60.82916
8242.59835	1975573.907	197.5573907	-500	0.43422
13401.28805	5814092.554	581.4092554	-500	111.93969
11231.87167	3256732.557	325.6732557	-500	13.13233
5445.402915	1156860.904	115.6860904	-500	0.0729
46721.52151	28203035.38	2820.303538	-500	1409.03318
7639.861758	2678350.464	267.8350464	-500	5.57582
21650.21595	9136095.285	913.6095285	-500	250.55858
39447.2213	18822830.96	1882.283096	-500	600.54117
24711.36392	15116512.33	1511.651233	-500	496.83558
25123.95159	5709754.876	570.9754876	-500	1.03782
53960.28553	23793869.48	2379.386948	-500	490.60161
130375.8407	104986224.3	10498.62243	-500	5650.45978
69245.04491	10036697.47	1003.669747	-500	0.06542
11099.53448	2804897.951	280.4897951	-500	9.39513
21571.80476	7998219.746	799.8219746	-500	37.62601
12749.95109	3726411.563	372.6411563	-500	28.57893
38775.49991	13268233.46	1326.823346	-500	207.37661
20837.92262	8908200.595	890.8200595	-500	104.56534
9550.181264	5315635.487	531.5635487	-500	154.90655
9593.845655	2545087.844	254.5087844	-500	2.53074
47880.04045	19006425.9	1900.64259	-500	273.57802
25396.00923	17291570.29	1729.157029	-500	654.58033
10090.96827	4031245.517	403.1245517	-500	51.07485
24877.78133	9142057.995	914.2057995	-500	45.28782
6281.157384	1712088.809	171.2088809	-500	5.30595
23806.91849	7734414.83	773.441483	-500	54.00072
10508.29297	5788604.334	578.8604334	-500	162.73173
18232.52396	10149989.92	1014.998992	-500	400.77324
38964.92361	15283362.82	1528.336282	-500	227.05376
17396.59148	8315205.974	831.5205974	-500	245.33332
33119.61965	18571717.39	1857.171739	-500	508.07487
17479.69067	9598980.054	959.8980054	-500	279.89325
27294.37731	9610209.676	961.0209676	-500	10.97148
29010.47617	7781175.638	778.1175638	-500	28.15186
61371.50872	26478358.43	2647.835843	-500	658.79694
19594.71285	5521439.018	552.1439018	-500	23.47874
8270.58557	2087344.685	208.7344685	-500	6.59308
16454.85018	3219945.302	321.9945302	-500	2.50064
16551.2386	5993562.314	599.3562314	-500	32.86144
12344.49781	2430480.872	243.0480872	-500	1.4553
15863.51265	4507264.774	450.7264774	-500	4.82718
16485.29909	5516275.268	551.6275268	-500	32.36604
12113.3733	4874050.527	487.4050527	-500	58.67358
29988.89026	14108964.44	1410.896444	-500	339.84552
60183.85505	21598745.96	2159.874596	-500	239.18742
44412.49855	15461564.22	1546.156422	-500	69.43162
36175.33739	7755265.065	775.5265065	-500	1.53056
91168.86675	30052249.54	3005.224954	-500	301.04309
27869.02522	11371142.56	1137.114256	-500	198.91306
18085.40657	5280440.677	528.0440677	-500	10.51809
11981.02709	6052259.813	605.2259813	-500	138.55467
7399.552035	2556341.862	255.6341862	-500	16.49105
15425.24623	4090254.3	409.02543	-500	2.03593
88414.71364	89642934.19	8964.293419	-500	5568.67131
68408.00937	28904287.38	2890.428738	-500	653.01732
49393.78395	14581449.3	1458.14493	-500	120.76481
24938.7477	15534413.83	1553.441383	-500	582.9622
7781.234486	2260914.871	226.0914871	-500	0.09752
19346.05637	5975705.824	597.5705824	-500	5.40854
21413.31763	7926989.834	792.6989834	-500	50.32764
19651.1477	5456165.775	545.6165775	-500	34.79889
56737.06001	15175488.99	1517.548899	-500	18.52924
55744.52453	21811496.15	2181.149615	-500	513.08275
11317.17938	4911973.351	491.1973351	-500	105.141
14978.12013	7891127.054	789.1127054	-500	197.08563
7315.528742	1825753.261	182.5753261	-500	3.08032
29211.02381	11313766.4	1131.37664	-500	146.06977
12275.12882	3493034.719	349.3034719	-500	5.30545
5373.1704	1477033.116	147.7033116	-500	1.09109
9391.703832	3092205.169	309.2205169	-500	8.37143
21575.32466	12417416.56	1241.741656	-500	319.42898
15572.84485	3678563.135	367.8563135	-500	0.27298
14705.66889	6465144.082	646.5144082	-500	95.91536
13744.17687	4251805.99	425.180599	-500	34.80729
18766.72974	7952481.321	795.2481321	-500	87.30587
4553.109156	1331326.279	133.1326279	-500	0.19894
15210.91342	4551707.797	455.1707797	-500	49.35983
30265.75999	12530692.36	1253.069236	-500	189.89599
9429.098255	3830747.69	383.074769	-500	51.60719
6823.415667	2379431.206	237.9431206	-500	17.08575
24759.87874	6851944.256	685.1944256	-500	17.62373
23507.97155	7020578.394	702.0578394	-500	62.47163
8643.262651	3698715.776	369.8715776	-500	45.61384
29922.85124	10982050.71	1098.205071	-500	261.90855
6846.55034	2082585.766	208.2585766	-500	4.73631
13235.05794	4920467.152	492.0467152	-500	67.17873
36144.32968	16160337.1	1616.03371	-500	205.01477
13624.2992	6088965.996	608.8965996	-500	77.74229
26092.49724	12039220.72	1203.922072	-500	244.99231
26519.58947	22826124.71	2282.612471	-500	1156.71064
11226.4919	3656500.357	365.6500357	-500	15.60406
16695.36585	6975710.61	697.571061	-500	105.85519
20363.88789	8476560.692	847.6560692	-500	243.74919
33558.98698	25717735.89	2571.773589	-500	1236.36212
7574.873634	3454622.069	345.4622069	-500	69.246
60298.18045	27278015.51	2727.801551	-500	701.06328
6991.386629	1510044.786	151.0044786	-500	0.3954
24455.33818	9458782.975	945.8782975	-500	85.58527
25370.85753	22290196.28	2229.019628	-500	1152.28529
30767.47965	27349770.02	2734.977002	-500	1399.64537
59588.74783	99528239.96	9952.823996	-500	7091.55784
5596.832554	1951257.027	195.1257027	-500	15.02077
74935.70005	47981957.75	4798.195775	-500	2161.5992
21473.90607	11635198.61	1163.519861	-500	366.66587
18315.1836	6196287.954	619.6287954	-500	34.02291
18245.45403	4526358.497	452.6358497	-500	30.4076
6669.329999	1868930.976	186.8930976	-500	2.31775
15593.0608	4261741.36	426.174136	-500	14.93527
38036.68556	27400520.31	2740.052031	-500	1253.87265
22757.40568	25173034.36	2517.303436	-500	1506.41862
11256.18234	3678414.964	367.8414964	-500	20.98855
17580.93856	4497866.422	449.7866422	-500	7.66054
22565.96178	19677420.33	1967.742033	-500	1003.96001
15516.96976	4575809.797	457.5809797	-500	3.68555
18209.41166	10869465.69	1086.946569	-500	272.29533
13234.29944	2845906.428	284.5906428	-500	0.00693
31131.44343	15190853.54	1519.085354	-500	438.68707
40008.51771	38068913.95	3806.891395	-500	2163.28178
21574.32954	6086427.463	608.6427463	-500	19.36284
204446.3439	186903552.6	18690.35526	-500	11265.55681
12471.44169	4030330.307	403.0330307	-500	18.79939
87799.54243	43736872.46	4373.687246	-500	1399.62178
59538.11101	34770022.87	3477.002287	-500	1469.836
10268.62569	3339606.064	333.9606064	-500	31.1984
35108.72978	15653128.65	1565.312865	-500	547.79888
36845.91548	9380319.889	938.0319889	-500	110.74841
104780.6728	71550138.81	7155.013881	-500	3597.02775
9462.816152	3392812.501	339.2812501	-500	16.09705
46892.8882	40241157.77	4024.115777	-500	1747.4717
19273.75887	11654686.81	1165.468681	-500	478.24921
142100.6871	39821719.72	3982.171972	-500	864.29929
68271.50354	38466178.51	3846.617851	-500	1462.81858
12400.3095	3734414.273	373.4414273	-500	21.94867
18902.21552	12107783.4	1210.77834	-500	453.95485
80852.2301	45628589.81	4562.858981	-500	1821.94345
40276.55934	21718876.66	2171.887666	-500	730.15126
5784.455108	1564785.239	156.4785239	-500	1.34564
18640.92433	6724066.057	672.4066057	-500	48.33259
15950.2447	4927330.843	492.7330843	-500	32.90353
11200.21031	4029172.263	402.9172263	-500	49.35797
27810.47105	7379469.428	737.9469428	-500	10.48161
46510.13727	10005871.6	1000.58716	-500	14.93107
45569.62739	10669349.71	1066.934971	-500	19.98104
22576.81443	4692766.672	469.2766672	-500	0.47687
26442.12831	9137851.963	913.7851963	-500	81.75109
36150.80019	12589902.58	1258.990258	-500	161.32372
27018.97908	4475698.623	447.5698623	-500	13.2024
66965.84426	25154887.09	2515.488709	-500	463.08421
325256.0369	230459590.9	23045.95909	-500	11415.82141
14080.62892	2665339.806	266.5339806	-500	1.58298
11813.88218	4783393.259	478.3393259	-500	70.54204
20369.79784	6228662.42	622.866242	-500	34.91644
23551.36247	5748819.16	574.881916	-500	48.13179
24786.26546	5692379.377	569.2379377	-500	16.71332
637408.7668	245249303.5	24524.93035	-500	6770.79955
46713.52347	49838854.71	4983.885471	-500	2737.67761
15343.81989	4525171.268	452.5171268	-500	4.64348
20091.91193	3233654.551	323.3654551	-500	0.3729
99416.88775	31200201.92	3120.020192	-500	268.38714
651832.7161	438822288	43882.2288	-500	22568.00472
28438.28016	7907977.401	790.7977401	-500	55.39012
75602.40464	28284090.76	2828.409076	-500	531.26879
51740.98046	18030014.76	1803.001476	-500	238.08188
48400.04293	8789990.326	878.9990326	-500	0.43261
14921.80575	4168347.577	416.8347577	-500	25.77225
129197.1911	86122352.85	8612.235285	-500	3983.89537
38575.66094	19136702.42	1913.670242	-500	669.05261
45867.40477	17962433.79	1796.243379	-500	364.56829
18185.64477	5319958.48	531.995848	-500	16.20601
539481.1121	579782338.3	57978.23383	-500	35670.42601
31267.80791	20249416.33	2024.941633	-500	927.26111
5587.611887	1499236.42	149.923642	-500	0.05044
10022.3823	2375169.227	237.5169227	-500	0.28726
33047.73193	8151976.377	815.1976377	-500	9.25857
17029.80521	4652161.754	465.2161754	-500	46.16984
8084.6649	2160415.271	216.0415271	-500	1.02276
55660.91054	19465402.98	1946.540298	-500	249.78509
19462.51017	8784218.49	878.421849	-500	178.16576
8395.393502	3411023.955	341.1023955	-500	43.63986
15352.59406	5856930.657	585.6930657	-500	50.42518
69296.5896	51405355.15	5140.535515	-500	2845.9733
412806.0135	382954356.5	38295.43565	-500	24884.14423
514457.9424	649703693	64970.3693	-500	47777.44057
61727.80904	23821460.28	2382.146028	-500	711.56453
10304.57887	3569552.207	356.9552207	-500	9.11165
58588.64659	39820385.95	3982.038595	-500	1774.58576
159246.7699	188543457.4	18854.34574	-500	12736.97193
74870.17558	24371909.65	2437.190965	-500	250.15936
91829.16075	22770654.59	2277.065459	-500	277.23755
797649.2943	1469252100	146925.21	-500	121130.4881
303667.5817	343546590.3	34354.65903	-500	23902.77297
374590.0788	520616554.1	52061.65541	-500	39200.54225
19282.0236	4101746.2	410.17462	-500	2.27977
257835.7045	402984961.2	40298.49612	-500	31852.31775
19042.56389	6277852.796	627.7852796	-500	31.68363
1893345.258	4104389201	410438.9201	-500	350826.0753
101167.8443	71903520.88	7190.352088	-500	3735.93589
528308.4907	740432366.4	74043.23664	-500	55695.10515
539709.1608	753882222.5	75388.22225	-500	55376.87006
7467.922267	743020.7073	74.30207073	-500	4.74191
11989.57229	1809766.659	180.9766659	-500	2.03401
8081.151036	1890453.753	189.0453753	-500	0.17106
9155.627266	2466752.642	246.6752642	-500	0.00326
11297.2741	1776064.469	177.6064469	-500	0.21881
12512.67038	3538430.129	353.8430129	-500	0.32457
7704.682594	2041962.563	204.1962563	-500	0.72448
7440.261774	2083786.438	208.3786438	-500	0.27534
5142.333353	1455523.172	145.5523172	-500	0.80128
14301.05701	3669872.621	366.9872621	-500	0.06218
26060.36698	4518885.749	451.8885749	-500	0.00544
