# Supplementary material for: The magnitude and extent of edge effects on vascular epiphytes across the Brazilian Atlantic Forest
Source: Sci Rep. 2020 Nov 2;10:18847. doi: 10.1038/s41598-020-75970-1 (PMC7606527; doi:10.1038/s41598-020-75970-1)
Supplement: Supplementary file 2 — Supplementary Information 2. [file 41598_2020_75970_MOESM2_ESM.zip › SM/BAF/AF30.csv]

Shape_Leng	Shape_Area	Area_ha	BUFF_DIST	ca
50650.29878	14247879.58	1424.787958	-500	200.76944
17839.65174	3319378.037	331.9378037	-500	3.18429
19934.83357	5548627.541	554.8627541	-500	5.18862
54199.04494	15682073.36	1568.207336	-500	107.90808
16528.28757	4308969.817	430.8969817	-500	8.22641
61840.49069	15478941.85	1547.894185	-500	179.23667
30776.26915	7031296.069	703.1296069	-500	18.69601
71711.30703	12519875.02	1251.987502	-500	0.16457
40839.27462	8364206.928	836.4206928	-500	77.50552
9273.589378	2480374.35	248.037435	-500	1.82825
14680.96414	5281102.768	528.1102768	-500	50.52274
27623.97876	6321091.868	632.1091868	-500	0.19776
7669.245215	2224910.502	222.4910502	-500	4.53069
13920.27087	2962407.89	296.240789	-500	0.00526
85689.97462	13871251.57	1387.125157	-500	0.30397
54029.77534	15253909.66	1525.390966	-500	164.87586
33386.91093	6425396.625	642.5396625	-500	16.41387
15640.94402	7207560.894	720.7560894	-500	124.2908
32648.81176	6392484.755	639.2484755	-500	29.88755
16134.21557	3570128.331	357.0128331	-500	0.15793
31820.8054	6865986.803	686.5986803	-500	0.29301
91572.13753	16138747.06	1613.874706	-500	3.24905
109259.8885	21049898.78	2104.989878	-500	7.50929
161360.4145	31721273.3	3172.12733	-500	68.7422
532766.9647	124849910.9	12484.99109	-500	1059.10402
149796.6571	34342511.2	3434.25112	-500	73.75937
52430.3787	9511305.65	951.130565	-500	8.40147
57271.59029	11860069.13	1186.006913	-500	2.83543
99189.32771	18920671.74	1892.067174	-500	80.25209
16046.1575	5466975.572	546.6975572	-500	36.23171
64250.86506	14164691.19	1416.469119	-500	34.86346
