# Supplementary material for: The magnitude and extent of edge effects on vascular epiphytes across the Brazilian Atlantic Forest
Source: Sci Rep. 2020 Nov 2;10:18847. doi: 10.1038/s41598-020-75970-1 (PMC7606527; doi:10.1038/s41598-020-75970-1)
Supplement: Supplementary file 2 — Supplementary Information 2. [file 41598_2020_75970_MOESM2_ESM.zip › SM/BAF/AF4.csv]

Shape_Leng	Shape_Area	Area_ha	BUFF_DIST	ca
9074.207668	2237941.816	223.7941816	-500	2.87012
16061.69102	6563066.422	656.3066422	-500	145.29135
21447.47068	4942501.395	494.2501395	-500	3.56187
7884.555831	2064334.191	206.4334191	-500	0.01764
11494.52249	4367543.959	436.7543959	-500	67.05489
9903.820546	2745601.872	274.5601872	-500	23.21582
23198.39722	6597931.297	659.7931297	-500	45.43178
84156.57292	21579981.44	2157.998144	-500	49.79814
18214.86257	7508111.162	750.8111162	-500	82.7052
101048.3571	33310651.07	3331.065107	-500	162.64258
17002.28285	3809120.835	380.9120835	-500	0.04347
26097.48387	7332886.138	733.2886138	-500	51.46125
14311.19438	3835651.301	383.5651301	-500	7.26327
10854.07787	4303138.831	430.3138831	-500	74.97849
7338.529794	1944576.126	194.4576126	-500	1.37513
85146.39966	27158674.13	2715.867413	-500	329.36778
16331.0895	3361215.096	336.1215096	-500	0.18306
9889.63787	2680958.485	268.0958485	-500	0.63844
12544.19432	3353230.873	335.3230873	-500	10.69365
23289.31099	4575255.653	457.5255653	-500	0.16268
15724.65362	3536601.142	353.6601142	-500	3.25578
20691.10202	3366447.12	336.644712	-500	2.39466
35614.4518	7375584.893	737.5584893	-500	0.24343
26659.46911	5129197.453	512.9197453	-500	1.73683
13286.55077	3343518.616	334.3518616	-500	1.41609
82367.27364	34304211.98	3430.421198	-500	913.96455
10394.41706	3476029.47	347.602947	-500	10.6091
12514.57095	3910981.195	391.0981195	-500	17.51058
39852.98144	11375092.18	1137.509218	-500	103.05381
27397.22488	8051611.88	805.161188	-500	50.39559
6718.965637	2105314.302	210.5314302	-500	15.79488
17598.83996	4581504.584	458.1504584	-500	2.05838
16237.63721	4138412.087	413.8412087	-500	1.50336
38958.38061	9022107.285	902.2107285	-500	27.53075
20578.64354	4559242.441	455.9242441	-500	13.01715
13452.64822	3458981.316	345.8981316	-500	1.03365
10715.80931	3108813.188	310.8813188	-500	2.13562
14947.4546	3759960.642	375.9960642	-500	11.97013
164999.2878	62582896.06	6258.289606	-500	1529.02314
5462.543007	1486965.167	148.6965167	-500	0.00988
19260.33397	3791509.066	379.1509066	-500	0.0737
13165.64112	3187419.052	318.7419052	-500	1.84752
16508.43781	4134240.79	413.424079	-500	0.75059
13573.28912	3057398.51	305.739851	-500	1.3004
31428.13678	8173836.437	817.3836437	-500	57.18166
31468.92822	7719920.028	771.9920028	-500	8.5073
13229.23996	2950842.549	295.0842549	-500	4.39164
5485.900061	1610103.845	161.0103845	-500	0.26071
15814.34726	3608238.968	360.8238968	-500	2.03078
19719.79202	3887129.055	388.7129055	-500	9.25458
27148.96722	7050457.807	705.0457807	-500	5.96218
10874.12304	2772745.944	277.2745944	-500	1.4213
21589.44699	7321464.83	732.146483	-500	42.04377
19850.53193	5886482.909	588.6482909	-500	64.07667
116304.8569	34448425.46	3444.842546	-500	333.43952
19947.45312	3865885.206	386.5885206	-500	0.00538
25792.79772	7395419.531	739.5419531	-500	19.98497
53442.79685	19966807.6	1996.68076	-500	199.78002
25261.66175	6407156.254	640.7156254	-500	14.14004
55308.87603	16549234.52	1654.923452	-500	129.38735
31729.07375	9160413.152	916.0413152	-500	120.0198
35048.10958	7941869.582	794.1869582	-500	46.00245
35999.77791	12785464.15	1278.546415	-500	154.85183
9639.301035	3291248	329.1248	-500	16.63042
22287.95752	4899228.099	489.9228099	-500	16.87114
20766.10403	4818359.336	481.8359336	-500	4.07707
30535.45232	9148207.733	914.8207733	-500	64.48499
20358.56876	5613509.399	561.3509399	-500	19.34339
10586.19101	2533040.652	253.3040652	-500	0.02417
63135.81815	16888087.21	1688.808721	-500	64.05711
52242.5043	16216719.6	1621.67196	-500	122.15773
6979.276196	1757944.207	175.7944207	-500	1.19607
30515.54953	6779820.587	677.9820587	-500	4.53129
32178.32869	9101963.558	910.1963558	-500	11.83058
33813.72391	6147443.563	614.7443563	-500	0.58843
47536.61574	9442385.982	944.2385982	-500	13.51598
27009.0303	6963485.179	696.3485179	-500	9.53448
5668.311141	1620328.453	162.0328453	-500	4.97495
148120.0177	54935410.96	5493.541096	-500	992.63395
13232.00677	2703499.147	270.3499147	-500	0.12103
97656.41715	32870685.21	3287.068521	-500	394.79736
61963.14838	14378679.97	1437.867997	-500	22.2605
77695.29344	13573013.77	1357.301377	-500	17.05605
14013.58721	2236241.644	223.6241644	-500	0.48674
14804.88192	2128032.689	212.8032689	-500	0.08607
27361.15607	4926266.553	492.6266553	-500	2.92137
27580.72233	4652476.56	465.247656	-500	3.67884
83307.20016	16826733.98	1682.673398	-500	2.81507
52362.81579	14377702.83	1437.770283	-500	89.3022
15194.09889	4712872.998	471.2872998	-500	51.11852
38722.82946	10441207.3	1044.12073	-500	58.59462
186577.1571	43497287.79	4349.728779	-500	272.83158
18856.20054	3097009.09	309.700909	-500	0.07337
14006.42221	3091006.148	309.1006148	-500	3.35259
95877.94975	17873216.18	1787.321618	-500	42.55832
173326.3909	80698650.81	8069.865081	-500	2544.82208
35535.24913	9560161.199	956.0161199	-500	1.4926
30646.14975	5750218.191	575.0218191	-500	13.21862
31156.63577	5555360.056	555.5360056	-500	5.58201
20656.1706	6990016.967	699.0016967	-500	124.90391
56928.29541	10605484.79	1060.548479	-500	55.77212
66251.00604	20770875.21	2077.087521	-500	468.1577
33643.66423	5287267.856	528.7267856	-500	0.06417
23090.88813	3970137.439	397.0137439	-500	0.21016
27119.75463	4188399.379	418.8399379	-500	0.06574
36603.27023	9755529.999	975.5529999	-500	57.14848
20910.70879	4490329.257	449.0329257	-500	8.61718
62844.22448	16282143.1	1628.21431	-500	60.291
85054.11575	14797338.74	1479.733874	-500	0.32846
8110.981999	1631184.868	163.1184868	-500	0.13194
20081.16186	4256671.383	425.6671383	-500	1.26891
47928.75149	7446125.186	744.6125186	-500	6.56983
202127.9952	49680676.64	4968.067664	-500	290.01361
76812.78834	10063318.74	1006.331874	-500	0.04142
88605.30206	24823048.15	2482.304815	-500	339.61885
84831.07941	29778173.51	2977.817351	-500	375.39569
6836.439625	1448488.901	144.8488901	-500	0.24867
12363.0212	3113492.181	311.3492181	-500	0.0138
37376.20298	13083736.42	1308.373642	-500	141.30391
14818.21912	2684490.015	268.4490015	-500	4.4188
7149.573145	1937608.238	193.7608238	-500	2.19876
5163.1469	1532707.027	153.2707027	-500	3.64345
16793.9682	3536575.577	353.6575577	-500	7.75495
15465.7663	8632377.724	863.2377724	-500	273.53846
29102.29858	6062689.21	606.268921	-500	8.13618
8896.852938	3103486.692	310.3486692	-500	35.17607
38067.62482	6963957.075	696.3957075	-500	9.34602
20098.02754	3981436.568	398.1436568	-500	0.11949
22843.49134	5584661.421	558.4661421	-500	66.30701
70713.33948	20514851.78	2051.485178	-500	239.7216
58432.02867	9886764.247	988.6764247	-500	5.12604
70160.02459	9980388.196	998.0388196	-500	3.26831
87972.25021	15495972.31	1549.597231	-500	18.94895
34945.45389	14948167.43	1494.816743	-500	257.19538
46733.42088	9832660.802	983.2660802	-500	65.40476
34836.12234	14755707.77	1475.570777	-500	383.91156
12174.94632	2580849.492	258.0849492	-500	0.00635
21942.559	5287789.036	528.7789036	-500	54.92227
15938.49014	3745040.715	374.5040715	-500	7.74864
24288.01301	9357828.157	935.7828157	-500	213.80789
20778.45984	6022424.882	602.2424882	-500	78.33982
22472.62836	3917672.122	391.7672122	-500	0.26724
10184.36611	1987722.293	198.7722293	-500	0.00072
61226.08724	9964341.319	996.4341319	-500	8.94394
12129.27025	5713093.113	571.3093113	-500	125.78313
77522.71759	14995831.69	1499.583169	-500	112.56997
57365.82908	31500529.51	3150.052951	-500	1123.5273
51263.43226	9187820.468	918.7820468	-500	23.21224
87586.78874	37504197.09	3750.419709	-500	1035.10053
16160.26738	3372496.297	337.2496297	-500	23.22308
46074.78201	7451301.601	745.1301601	-500	0.01156
30946.48849	6665744.197	666.5744197	-500	59.18277
34559.36333	6204766.163	620.4766163	-500	5.06524
67724.29608	12135625.12	1213.562512	-500	4.46755
10766.05929	5055519.405	505.5519405	-500	98.79158
26675.99028	7381735.331	738.1735331	-500	51.41835
19304.13799	3744538.836	374.4538836	-500	1.09147
26824.65467	6790565.194	679.0565194	-500	57.97353
56323.81633	16050697.89	1605.069789	-500	357.11274
14831.3818	6125485.892	612.5485892	-500	93.21417
144874.4537	37815378.18	3781.537818	-500	521.14745
25891.79657	10701768.14	1070.176814	-500	255.85461
19113.14723	3473304.968	347.3304968	-500	0.18801
41178.72988	7003746.913	700.3746913	-500	11.95705
5174.336872	1851658.932	185.1658932	-500	13.80857
7564.163204	1754436.974	175.4436974	-500	1.11984
17497.46442	3175829.024	317.5829024	-500	2.71072
309554.2402	136813778.7	13681.37787	-500	5042.3451
14069.32985	7390980.762	739.0980762	-500	190.90671
8575.168463	1800050.239	180.0050239	-500	4.56237
17536.53386	5875389.451	587.5389451	-500	7.23677
14211.53306	5310927.887	531.0927887	-500	45.36378
10523.96237	3095945.307	309.5945307	-500	19.57832
6468.751061	2474184.803	247.4184803	-500	21.71708
49217.05058	24398389.68	2439.838968	-500	663.86063
16273.19768	4419728.047	441.9728047	-500	6.45069
10236.41896	3490141.181	349.0141181	-500	17.246
33923.17641	9829134.246	982.9134246	-500	65.97685
10899.00809	3577920.934	357.7920934	-500	29.44066
23938.01159	6735830.335	673.5830335	-500	85.95937
194277.9317	56952453.2	5695.24532	-500	712.57842
19701.7655	11073639.5	1107.36395	-500	404.89564
11326.67945	2965607.655	296.5607655	-500	1.59484
191383.0911	102716361.8	10271.63618	-500	3864.8115
18933.61027	10007699.31	1000.769931	-500	324.46116
11983.25858	4056862.231	405.6862231	-500	14.14543
10821.95373	2987975.457	298.7975457	-500	5.30156
19108.67226	5130412.871	513.0412871	-500	2.80471
13058.80103	6189435.928	618.9435928	-500	171.0271
11375.86059	2816696.943	281.6696943	-500	4.30791
17063.90661	3763037.831	376.3037831	-500	7.41814
27818.04076	7150219.591	715.0219591	-500	20.76731
11504.7791	3454673.628	345.4673628	-500	7.33107
56978.0889	14282871.55	1428.287155	-500	149.67012
9224.145245	2947225.901	294.7225901	-500	20.19839
10820.73666	4039174.55	403.917455	-500	55.701
14042.76412	4483681.491	448.3681491	-500	29.38961
11561.02476	6057500.54	605.750054	-500	170.54623
28309.96311	4940874.139	494.0874139	-500	18.62731
13723.65854	2639464.081	263.9464081	-500	1.63029
11044.80895	2316633.794	231.6633794	-500	0.66384
18729.32562	5478107.679	547.8107679	-500	24.8589
33213.78563	7137087.115	713.7087115	-500	32.00446
5694.8961	1303321.526	130.3321526	-500	0.13193
21227.51659	5232889.57	523.288957	-500	1.84031
97390.92566	27464034.1	2746.40341	-500	292.31199
25080.94766	3940126.475	394.0126475	-500	6.97325
9465.031061	2314327.847	231.4327847	-500	0.35337
27852.91417	11227094	1122.7094	-500	190.35297
31641.039	9652649.523	965.2649523	-500	101.07106
54922.02261	10865288.91	1086.528891	-500	18.57925
16484.02188	6401469.559	640.1469559	-500	79.8845
24502.33677	3740121.061	374.0121061	-500	10.47438
21450.44399	6564881.347	656.4881347	-500	53.45687
29404.54881	7394052.913	739.4052913	-500	8.10532
12462.67465	6394450.222	639.4450222	-500	152.12015
6928.21906	1944522.486	194.4522486	-500	1.44594
23186.90765	3598874.733	359.8874733	-500	1.19674
14374.08465	4317468.261	431.7468261	-500	14.66777
14612.08805	3397326.102	339.7326102	-500	3.52942
9726.288003	2029702.135	202.9702135	-500	0.24282
5138.475718	1603911.288	160.3911288	-500	6.17842
69577.35108	33473016.76	3347.301676	-500	1271.01043
23629.44157	4211886.422	421.1886422	-500	11.17943
16364.85625	6958668.517	695.8668517	-500	99.91859
28240.7629	5978501.713	597.8501713	-500	4.77714
18773.61451	8326900.918	832.6900918	-500	202.45171
4691.873582	1389361.161	138.9361161	-500	1.89309
20051.15197	3677205.104	367.7205104	-500	1.00728
18735.81459	7197506.528	719.7506528	-500	145.51929
20570.2349	4755109.598	475.5109598	-500	3.53518
46340.99072	12053267.9	1205.32679	-500	99.02939
61241.47194	15005496.12	1500.549612	-500	13.99765
38760.99237	19865747.57	1986.574757	-500	488.31955
41793.50535	14886054.36	1488.605436	-500	262.66101
27513.3484	5788237.229	578.8237229	-500	57.80268
42325.47587	15900609.8	1590.06098	-500	247.67348
16780.29742	5273080.622	527.3080622	-500	24.39935
34340.40099	9637437.504	963.7437504	-500	3.14687
8537.24659	2882226.66	288.222666	-500	7.55075
83824.12085	50584295.42	5058.429542	-500	1882.21242
21687.85624	4132653.08	413.265308	-500	0.28992
15107.6553	3778662.807	377.8662807	-500	0.75386
20362.15625	3514289.285	351.4289285	-500	0.31343
41689.02316	13147464.21	1314.746421	-500	72.74263
16163.42687	4574864.611	457.4864611	-500	21.17718
14928.03453	3335868.306	333.5868306	-500	4.42759
17382.37304	4489910.506	448.9910506	-500	2.47639
6118.343997	1389629.655	138.9629655	-500	0.05653
32224.69057	6111986.749	611.1986749	-500	7.67664
15022.69244	4695633.65	469.563365	-500	41.14175
13746.27044	4736185.817	473.6185817	-500	99.36642
11098.34903	2753336.015	275.3336015	-500	0.00542
28480.07236	12588897.08	1258.889708	-500	269.87502
10793.92	4390440.304	439.0440304	-500	79.94975
33439.09396	16937651.46	1693.765146	-500	538.92413
21557.59729	11276245.81	1127.624581	-500	338.70505
13859.22	2953611.146	295.3611146	-500	0.95067
11462.727	2617899.608	261.7899608	-500	0.01958
13189.22274	5835621.163	583.5621163	-500	116.33746
17373.79722	4457221.646	445.7221646	-500	10.7741
10710.38867	3128950.967	312.8950967	-500	9.0154
7335.47369	2126733.896	212.6733896	-500	4.36629
15200.15829	5074444.802	507.4444802	-500	58.537
8994.911195	2202551.901	220.2551901	-500	0.17546
25054.83947	7599713.995	759.9713995	-500	78.16997
38834.92177	13981118.48	1398.111848	-500	216.103
11658.92791	3123120.207	312.3120207	-500	7.27973
11869.65056	2805068.061	280.5068061	-500	0.39545
5300.975626	1215521.009	121.5521009	-500	0.04739
17841.9126	7100173.145	710.0173145	-500	97.07828
12211.84238	2432352.849	243.2352849	-500	2.48005
11879.0129	3868052.295	386.8052295	-500	28.12595
14466.9647	4935050.357	493.5050357	-500	35.98348
12234.89048	3523229.064	352.3229064	-500	15.07563
7710.189995	2270325.138	227.0325138	-500	1.6443
37805.92614	7815735.918	781.5735918	-500	14.2492
16447.94665	3630624.978	363.0624978	-500	10.225
20297.45628	5327406.254	532.7406254	-500	7.87785
27438.44813	8509145.047	850.9145047	-500	96.11869
58304.3795	25965410.72	2596.541072	-500	956.76245
27313.92215	5682026.783	568.2026783	-500	0.07455
11305.71378	2072759.066	207.2759066	-500	0.17283
11872.57181	4018147.333	401.8147333	-500	0.53573
41218.00045	16904318.82	1690.431882	-500	321.50067
20404.72745	6536421.927	653.6421927	-500	37.9415
7787.281683	2516261.785	251.6261785	-500	9.67497
16874.09192	5438259.135	543.8259135	-500	28.92774
22693.5472	6847456.962	684.7456962	-500	50.10134
22101.13964	6254205.076	625.4205076	-500	38.42435
144519.2955	43657872.47	4365.787247	-500	394.34037
53469.59837	14261696.22	1426.169622	-500	23.57354
15307.78741	3751721.483	375.1721483	-500	12.65377
14742.86124	4811240.988	481.1240988	-500	26.43426
12752.19877	3457255.493	345.7255493	-500	3.01896
7367.314759	1786478.65	178.647865	-500	2.41324
73421.46517	25652766.71	2565.276671	-500	416.62336
11858.33601	2785850.795	278.5850795	-500	3.60638
17098.99054	3004529.892	300.4529892	-500	0.1526
32480.6932	7729832.304	772.9832304	-500	22.0245
19598.04429	4084574.293	408.4574293	-500	0.05924
6290.22867	1960046.92	196.004692	-500	9.52931
27774.81073	7719635.25	771.963525	-500	64.17126
11515.58353	2397579.306	239.7579306	-500	1.86063
16670.85443	3201756.103	320.1756103	-500	1.6145
21268.75863	5439213.37	543.921337	-500	0.04683
35287.45694	10866491.25	1086.649125	-500	92.17696
19192.48892	5062693.781	506.2693781	-500	17.8341
20672.1286	5364993.075	536.4993075	-500	0.00011
12118.82806	2297628.249	229.7628249	-500	1.2567
13980.04617	3487823.957	348.7823957	-500	0.76486
31322.92025	7576427.729	757.6427729	-500	0.30673
46355.86239	12585682.22	1258.568222	-500	195.34545
12711.10868	3213943.821	321.3943821	-500	15.77893
13807.83488	3321084.083	332.1084083	-500	19.43371
36249.40185	8373371.081	837.3371081	-500	1.37663
18322.15736	4726218.498	472.6218498	-500	0.0599
23412.55887	6445646.836	644.5646836	-500	49.67459
12202.90592	3999605.63	399.960563	-500	71.36348
10004.70869	2698114.124	269.8114124	-500	7.55486
11719.05494	3841158.192	384.1158192	-500	15.30563
12301.17659	2170645.188	217.0645188	-500	0.15403
104933.0693	29377560.85	2937.756085	-500	309.08483
47761.02346	11469116.92	1146.911692	-500	49.45551
20420.09766	9073756.477	907.3756477	-500	271.00473
41501.92444	15969111.2	1596.91112	-500	325.79949
11284.21534	2954991.037	295.4991037	-500	25.53434
7838.653834	1608860.845	160.8860845	-500	1.83099
15475.80911	3474267.02	347.426702	-500	1.31021
36627.54599	6829069.397	682.9069397	-500	0.91632
54711.19578	27491810.02	2749.181002	-500	980.38096
24255.98863	8036705.026	803.6705026	-500	106.47747
42592.64707	11179216.04	1117.921604	-500	6.33083
16695.31274	3474217.538	347.4217538	-500	3.94995
10122.88506	2946645.023	294.6645023	-500	9.23198
7105.972322	1693755.552	169.3755552	-500	0.4678
31003.99345	7972764.649	797.2764649	-500	3.46005
13395.91662	3118406.262	311.8406262	-500	0.05894
12821.94875	4332950.323	433.2950323	-500	12.28682
8010.93689	3609912.857	360.9912857	-500	68.08699
57911.92489	15189650.41	1518.965041	-500	134.70493
12271.02214	4024568.004	402.4568004	-500	6.42697
43324.02192	9042672.327	904.2672327	-500	1.94753
6009.829792	1568991.809	156.8991809	-500	3.12296
11120.53984	3125758.27	312.575827	-500	0.63469
25498.53581	9923575.716	992.3575716	-500	183.79354
25804.19604	4538258.008	453.8258008	-500	3.57832
7254.672493	1956900.206	195.6900206	-500	0.20531
16739.11493	5102259.044	510.2259044	-500	17.06602
39458.66016	7871479.541	787.1479541	-500	3.10527
23202.78475	7510256.607	751.0256607	-500	27.98521
42447.39368	9466602.312	946.6602312	-500	17.71976
15755.79624	3590638.624	359.0638624	-500	2.0502
32333.68613	6786732.008	678.6732008	-500	15.15588
7328.554806	2082923.89	208.292389	-500	6.88074
9232.302376	2329515.787	232.9515787	-500	2.81002
25133.91885	6112796.762	611.2796762	-500	9.13364
11956.46575	4173014.864	417.3014864	-500	53.1737
6933.901231	2382592.697	238.2592697	-500	5.63487
10561.31412	2218994.935	221.8994935	-500	0.82676
26593.09364	5274071.94	527.407194	-500	4.60165
35515.98465	13562174.47	1356.217447	-500	114.04127
8651.718333	2158112.475	215.8112475	-500	5.96175
10720.44482	4241913.674	424.1913674	-500	71.27805
86615.96376	21405147.72	2140.514772	-500	113.40686
16659.8172	4380819.708	438.0819708	-500	42.45378
11471.08907	3488496.783	348.8496783	-500	22.45478
12559.35691	3506267.564	350.6267564	-500	26.43823
34842.73314	11671456.1	1167.14561	-500	148.56037
51353.78727	15957342.84	1595.734284	-500	166.02979
10820.42622	5001562.612	500.1562612	-500	117.63643
18361.34889	7307925.9	730.79259	-500	140.75051
47014.56516	24733162.14	2473.316214	-500	867.14134
23648.39075	6104029.106	610.4029106	-500	14.80259
7038.654062	3207165.272	320.7165272	-500	60.82257
18591.38804	3513918.108	351.3918108	-500	1.09909
29599.18731	11838841.69	1183.884169	-500	119.96668
7331.401557	2520412.436	252.0412436	-500	14.22983
20497.42942	5227132.843	522.7132843	-500	13.30218
29375.6698	8740808.539	874.0808539	-500	50.04505
10120.12575	4030548.967	403.0548967	-500	33.9129
16566.5708	5972116.441	597.2116441	-500	57.77829
12012.80516	2790934.008	279.0934008	-500	7.08246
17652.64663	4154579.122	415.4579122	-500	15.758
19787.64293	6717487.48	671.748748	-500	74.52245
16256.71498	4788707.686	478.8707686	-500	22.60441
39785.16366	9268783.659	926.8783659	-500	15.54219
84840.73967	40354251.33	4035.425133	-500	1196.32029
6895.487014	1820836.019	182.0836019	-500	0.02081
32068.94681	9623411.424	962.3411424	-500	74.11324
20528.86974	5252811.299	525.2811299	-500	4.08804
15869.93857	3443491.078	344.3491078	-500	1.75151
32198.25534	12923584	1292.3584	-500	156.7749
57152.8711	20245469.06	2024.546906	-500	245.66306
18176.68495	4860198.809	486.0198809	-500	17.61927
26360.88595	9405003.907	940.5003907	-500	41.60237
33977.65777	7514074.032	751.4074032	-500	0.59477
20060.46545	7541720.412	754.1720412	-500	97.90553
19348.80159	4903265.613	490.3265613	-500	0.25809
12172.5671	2665363.629	266.5363629	-500	2.07525
26802.64998	8648622.906	864.8622906	-500	95.96561
9760.671991	3019162.467	301.9162467	-500	15.19406
19598.85141	4398041.255	439.8041255	-500	2.16389
16909.19623	4910681.849	491.0681849	-500	4.40368
28487.114	6540342.827	654.0342827	-500	6.34143
10621.63941	2732230.694	273.2230694	-500	18.06746
15599.96068	3063969.816	306.3969816	-500	2.84542
11733.86175	3114621.462	311.4621462	-500	5.37111
41289.76101	20959593.78	2095.959378	-500	661.59274
53134.21943	13022295.56	1302.229556	-500	0.11911
78099.15751	20002678.65	2000.267865	-500	42.86239
24507.50105	4864306.565	486.4306565	-500	5.13625
7675.341653	2053439.564	205.3439564	-500	0.01621
15887.81866	5700577.125	570.0577125	-500	10.16893
26276.24334	10653097.01	1065.309701	-500	213.26343
14880.06628	2757256.452	275.7256452	-500	0.01908
8970.320693	3262447.118	326.2447118	-500	47.64305
16125.54518	4840868.231	484.0868231	-500	21.79695
39919.7197	11519389.72	1151.938972	-500	88.29651
16891.76701	4201309.96	420.130996	-500	0.46975
23898.46515	7326293.775	732.6293775	-500	58.20835
13761.77705	3057016.952	305.7016952	-500	0.03771
42711.19215	8074393.689	807.4393689	-500	0.05604
17427.27897	2898881.148	289.8881148	-500	0.30241
13426.81326	3783638.572	378.3638572	-500	0.02356
8092.720928	2332862.745	233.2862745	-500	7.0366
6408.898806	1644189.715	164.4189715	-500	0.4019
9858.977976	2474605.308	247.4605308	-500	0.01177
46091.78022	9085999.249	908.5999249	-500	52.77716
26070.71094	6189135.25	618.913525	-500	15.70768
38546.62509	9953842.485	995.3842485	-500	3.00612
15594.11085	4260600.394	426.0600394	-500	4.5685
3717.34912	984630.2041	98.46302041	-500	0.02899
56384.37623	21779821.26	2177.982126	-500	412.55315
18517.4163	5452513.288	545.2513288	-500	18.93513
7104.895835	1797053.929	179.7053929	-500	0.01082
45823.43993	11815757.64	1181.575764	-500	77.47472
29324.6419	10320051.32	1032.005132	-500	73.85786
53992.38752	11964524.57	1196.452457	-500	21.41965
50514.20578	14421165.49	1442.116549	-500	175.12129
34184.75863	5995715.914	599.5715914	-500	10.64461
14570.67054	4997759.885	499.7759885	-500	94.79785
67110.0336	29938463.26	2993.846326	-500	1060.33076
33330.55411	8872837.405	887.2837405	-500	15.55922
47435.19125	8246093.491	824.6093491	-500	31.86964
16107.22327	4229266.13	422.926613	-500	17.09539
112034.2074	42698505.12	4269.850512	-500	879.96786
22155.89223	5372868.743	537.2868743	-500	0.04044
97567.36635	39854071.28	3985.407128	-500	1028.53782
5520.510628	1342679.996	134.2679996	-500	0.41418
9762.534494	1689853.453	168.9853453	-500	0.01405
10943.95132	2350544.981	235.0544981	-500	2.70973
35511.01171	5795650.871	579.5650871	-500	1.93986
17573.03989	3456248.143	345.6248143	-500	0.26077
8676.879752	628533.6513	62.85336513	-500	0.02734
17177.9234	2445494.221	244.5494221	-500	1.71265
7729.76609	1400799.81	140.079981	-500	0.90099
11473.22466	1450163.528	145.0163528	-500	0.01245
18880.43981	3096473.041	309.6473041	-500	1.17004
9951.525894	1506455.62	150.645562	-500	0.0832
9296.883413	1898065.633	189.8065633	-500	3.79078
11078.42379	2354241.601	235.4241601	-500	9.11732
9560.728287	1890346.612	189.0346612	-500	0.00593
15225.45353	2631806.039	263.1806039	-500	0.46153
22205.1414	4833275.062	483.3275062	-500	1.21529
5065.409263	540700.7664	54.07007664	-500	3.38773
18760.06719	4593343.181	459.3343181	-500	0.03682
17716.91005	4535277.432	453.5277432	-500	3.80409
4700.774964	1131879.676	113.1879676	-500	0.11461
6052.981865	1533722.945	153.3722945	-500	1.10096
6871.046771	1410201.753	141.0201753	-500	2.77667
11950.91718	1566437.167	156.6437167	-500	4.09581
5857.183744	1229453.043	122.9453043	-500	0.69226
9480.570403	1907984.104	190.7984104	-500	1.47262
9831.163072	1765966.57	176.596657	-500	0.33597
9187.209076	1375891.241	137.5891241	-500	0.41518
6002.166265	1750402.216	175.0402216	-500	2.87993
22250.47703	3478792.649	347.8792649	-500	0.01437
25909.21367	5534416.199	553.4416199	-500	0.06056
