# Supplementary material for: The magnitude and extent of edge effects on vascular epiphytes across the Brazilian Atlantic Forest
Source: Sci Rep. 2020 Nov 2;10:18847. doi: 10.1038/s41598-020-75970-1 (PMC7606527; doi:10.1038/s41598-020-75970-1)
Supplement: Supplementary file 2 — Supplementary Information 2. [file 41598_2020_75970_MOESM2_ESM.zip › SM/BAF/AF5.csv]

Shape_Leng	Shape_Area	Area_ha	BUFF_DIST	ca
5671.630036	1628308.624	162.8308624	-500	2.95161
14809.14314	9994559.602	999.4559602	-500	366.14127
36619.48238	7331986.063	733.1986063	-500	10.49364
22483.04057	5638361.19	563.836119	-500	0.07832
24195.94327	6308047.543	630.8047543	-500	11.12172
5231.817462	1560034.204	156.0034204	-500	0.10947
9319.320328	2056609.647	205.6609647	-500	0.02593
18064.38613	5215369.63	521.536963	-500	8.29208
44360.96628	7992686.298	799.2686298	-500	7.31487
45303.37013	8790906.204	879.0906204	-500	49.48444
26067.98014	5434161.896	543.4161896	-500	0.06978
71087.55091	12355008.85	1235.500885	-500	1.28961
17947.80317	5155965.793	515.5965793	-500	12.19205
85382.26846	37479791.85	3747.979185	-500	984.47234
12553.04165	3491644.107	349.1644107	-500	12.90834
215921.136	63384216.23	6338.421623	-500	1645.718
85800.57392	22216082.4	2221.60824	-500	134.98918
14354.67243	2123727.314	212.3727314	-500	0.03587
57046.96568	10879065.56	1087.906556	-500	39.30933
16592.16624	4312577.928	431.2577928	-500	33.50186
65108.63628	9334204.849	933.4204849	-500	0.17937
41730.06119	6888723.031	688.8723031	-500	0.00101
32949.11003	6526526.896	652.6526896	-500	1.61081
33581.28569	11225753.74	1122.575374	-500	180.69187
22474.86493	3629288.156	362.9288156	-500	1.44164
80436.99927	16752914.53	1675.291453	-500	13.89927
143397.9337	42394386.26	4239.438626	-500	492.57719
57934.43297	9331821.281	933.1821281	-500	9.34761
90347.23095	23031310.92	2303.131092	-500	440.6035
18904.34404	4637116.334	463.7116334	-500	17.77201
26242.01402	8000927.457	800.0927457	-500	27.50125
10198.40773	3832531.975	383.2531975	-500	21.63217
13647.3501	3971847.152	397.1847152	-500	37.46596
46987.69192	10708592.38	1070.859238	-500	2.30208
34233.10537	9505368.97	950.536897	-500	108.01843
184050.791	53898741.79	5389.874179	-500	679.54926
11873.05513	2940924.612	294.0924612	-500	3.72235
7840.922299	2205615.6	220.56156	-500	0.24103
19928.74632	6179807.162	617.9807162	-500	56.50462
251365.9028	63176719.62	6317.671962	-500	399.81093
8858.394747	2684015.51	268.401551	-500	8.86944
23780.04722	5247998.2	524.79982	-500	0.26625
68432.32059	29865554.77	2986.555477	-500	897.71181
32655.80631	19548486.07	1954.848607	-500	821.55073
19521.69502	7441074.365	744.1074365	-500	88.79665
8794.542017	2922381.696	292.2381696	-500	0.06915
179595.3421	91112335.98	9111.233598	-500	2351.35439
99470.18224	14788111.2	1478.81112	-500	0.10215
18971.19755	6371919.319	637.1919319	-500	90.5267
14674.20136	4816405.261	481.6405261	-500	23.29678
26512.58513	5371154.254	537.1154254	-500	8.93188
36247.39939	15299480.97	1529.948097	-500	180.40535
21619.63358	3720152.521	372.0152521	-500	5.10311
7192.113566	1741465.117	174.1465117	-500	0.00193
72140.22691	9968291.731	996.8291731	-500	4.22289
22216.85776	5094923.311	509.4923311	-500	8.48108
8604.964896	3898456.904	389.8456904	-500	75.39619
10164.22937	2756999.172	275.6999172	-500	0.01937
72744.78109	26110301.6	2611.03016	-500	386.13695
53005.21799	11375127.65	1137.512765	-500	45.96907
7182.040483	2046228.841	204.6228841	-500	0.4444
155346.4906	35208210.89	3520.821089	-500	559.41272
11058.97143	3071102.535	307.1102535	-500	25.57991
11410.772	3132611.885	313.2611885	-500	0.01555
116891.4456	31818948.86	3181.894886	-500	519.86415
9769.99131	3235429.48	323.542948	-500	29.74415
16232.07919	3762493.242	376.2493242	-500	0.3343
5616.679856	1759841.998	175.9841998	-500	6.6706
90455.22883	17445917.49	1744.591749	-500	12.86552
16460.28181	3823429.202	382.3429202	-500	24.76085
193636.9239	69934461.77	6993.446177	-500	1767.30281
5615.348093	1706628.891	170.6628891	-500	2.62139
76769.39189	19238608.35	1923.860835	-500	84.89959
81518.55477	14888633.96	1488.863396	-500	8.83541
69492.94553	15579778.02	1557.977802	-500	10.95973
46383.71934	11601027.83	1160.102783	-500	96.09877
6529.923195	1678766.377	167.8766377	-500	0.02984
22015.82354	5911724.578	591.1724578	-500	4.12049
18671.20184	4081322.572	408.1322572	-500	9.93233
40636.05717	14843947.25	1484.394725	-500	130.957
14552.00536	2781347.413	278.1347413	-500	0.14337
8935.622776	3033884.663	303.3884663	-500	0.24195
25786.58758	4561458.838	456.1458838	-500	2.38001
32864.05244	7496049.024	749.6049024	-500	2.88509
9360.202878	2380211.691	238.0211691	-500	0.1985
26607.40979	5415155.038	541.5155038	-500	0.82163
16558.82416	4047700.976	404.7700976	-500	19.33591
30902.85565	6541869.498	654.1869498	-500	11.82406
76660.9369	26459158.63	2645.915863	-500	375.46385
14469.91995	4785807.142	478.5807142	-500	29.45215
5280.383341	1736931.088	173.6931088	-500	8.22991
5200.871875	1704085.117	170.4085117	-500	4.52759
10040.65826	2912279.654	291.2279654	-500	4.22391
36197.59165	9090386.095	909.0386095	-500	20.28146
13511.48464	3504711.538	350.4711538	-500	0.34671
13749.54267	5360890.82	536.089082	-500	37.35755
10633.65634	3168149.793	316.8149793	-500	3.63641
10038.58149	3648277.21	364.827721	-500	8.61733
27107.30262	5819352.32	581.935232	-500	17.62611
36190.65545	6305157.975	630.5157975	-500	20.30048
25688.97815	9126857.232	912.6857232	-500	57.3247
17211.81112	4195816.098	419.5816098	-500	5.40339
17446.54273	4636873.985	463.6873985	-500	8.34566
8198.291744	2607017.404	260.7017404	-500	20.77823
31787.72253	7636718.316	763.6718316	-500	33.07299
17201.63143	4346007.083	434.6007083	-500	5.11108
9497.523693	1949665.569	194.9665569	-500	0.00016
65689.82631	21286295.96	2128.629596	-500	212.75708
17481.45814	5024458.9	502.44589	-500	24.1299
15372.29002	3003923.759	300.3923759	-500	1.73831
21350.83236	6889024.234	688.9024234	-500	21.59939
6793.592916	1737500.313	173.7500313	-500	0.52639
92094.29764	30978060.54	3097.806054	-500	260.64378
16542.16253	4819056.08	481.905608	-500	7.02152
15577.31616	4053643.415	405.3643415	-500	23.3214
14530.80437	6645523.212	664.5523212	-500	137.45257
37302.97214	7515391.8	751.53918	-500	0.60783
9342.748789	3266118.831	326.6118831	-500	21.95507
17843.50609	4562486.93	456.248693	-500	0.88707
80783.96581	16092393.2	1609.23932	-500	3.14729
29009.50967	8624643.487	862.4643487	-500	64.78793
18646.29054	4715162.245	471.5162245	-500	9.44819
7003.798548	2070146.091	207.0146091	-500	6.58752
12727.74924	3627509.079	362.7509079	-500	11.12805
18046.88203	3980475.367	398.0475367	-500	4.57317
11378.16915	3665095.913	366.5095913	-500	0.28531
7544.1663	2183829.859	218.3829859	-500	13.01704
57142.49763	14385754.22	1438.575422	-500	11.66668
14265.08342	3927812.312	392.7812312	-500	9.85176
12981.72144	3137793.77	313.779377	-500	2.52656
22084.06569	4428359.89	442.835989	-500	0.66969
7735.46672	2419505.254	241.9505254	-500	15.16534
52474.28533	13790314.27	1379.031427	-500	29.79915
14408.94091	3657102.402	365.7102402	-500	21.50463
23155.16287	9303448.628	930.3448628	-500	72.11962
16221.88632	3415079.099	341.5079099	-500	2.59501
6645.070196	2292501.171	229.2501171	-500	14.29306
12226.47778	3080545.306	308.0545306	-500	0.67194
8722.40903	2415723.864	241.5723864	-500	11.30071
25519.59705	7331131.592	733.1131592	-500	119.7825
37926.69094	6907764.477	690.7764477	-500	11.1325
19078.10036	6148578.206	614.8578206	-500	49.71581
9610.335265	3217572.023	321.7572023	-500	4.59249
54954.485	11372138.19	1137.213819	-500	0.66228
49941.10561	18004088.93	1800.408893	-500	197.88776
188240.2357	50921660.02	5092.166002	-500	134.29436
8715.202499	3539451.028	353.9451028	-500	36.93697
10556.7873	2612104.77	261.210477	-500	14.40126
83491.83902	22550876.71	2255.087671	-500	111.90387
20266.58555	3885046.196	388.5046196	-500	13.27556
13703.38274	2764675.969	276.4675969	-500	10.31732
55767.95377	14547856.49	1454.785649	-500	33.21434
14077.67181	6565729.526	656.5729526	-500	154.7496
6641.714261	1921043.69	192.104369	-500	5.27737
22118.51381	7632821.206	763.2821206	-500	73.77212
35984.0801	8102214.706	810.2214706	-500	58.89039
19835.54804	3382138.294	338.2138294	-500	8.91217
12569.49833	4121292.581	412.1292581	-500	49.25749
29957.86986	7760406.095	776.0406095	-500	5.35357
9131.115122	3929526.803	392.9526803	-500	63.94608
7887.108132	2609267.233	260.9267233	-500	16.23302
22875.01295	7215392.395	721.5392395	-500	34.64487
23263.67815	5181582.519	518.1582519	-500	0.06252
16811.48063	3806134.148	380.6134148	-500	0.23796
4180.139962	1195902.965	119.5902965	-500	1.64962
6766.588031	2591115.703	259.1115703	-500	29.61541
14819.03024	2560832.865	256.0832865	-500	1.8759
6087.590633	1877175.544	187.7175544	-500	8.98976
9923.571631	5275955.854	527.5955854	-500	124.70893
60219.99232	19563884.14	1956.388414	-500	255.27807
28288.39692	7119264.74	711.926474	-500	35.50467
22430.27539	12118267.1	1211.82671	-500	423.54307
14104.44918	7454880.594	745.4880594	-500	219.23612
13839.86391	3321677.764	332.1677764	-500	1.84259
13757.33519	6029534.591	602.9534591	-500	83.76285
28362.85551	6171321.157	617.1321157	-500	10.24617
9813.671739	3337583.337	333.7583337	-500	19.86183
7425.602231	1664366.564	166.4366564	-500	0.27046
9978.149816	2325109.352	232.5109352	-500	7.85261
15525.52758	3856534.152	385.6534152	-500	10.13124
14881.77847	2873903.113	287.3903113	-500	1.50339
42695.14824	7065600.576	706.5600576	-500	1.82352
19918.36198	5984778.523	598.4778523	-500	73.3591
12947.59241	2763578.162	276.3578162	-500	1.60884
45697.3766	10593322.9	1059.33229	-500	0.69634
10968.93146	7323951.871	732.3951871	-500	279.28256
40185.00985	8462906.235	846.2906235	-500	0.30473
11695.22534	3261087.014	326.1087014	-500	1.97762
8588.020079	4309976.184	430.9976184	-500	96.21283
45496.07417	13923376.42	1392.337642	-500	281.03191
6131.209244	1781891.894	178.1891894	-500	1.49057
8241.16415	3905033.781	390.5033781	-500	80.65325
60199.86661	15211817.6	1521.18176	-500	48.4692
11072.95213	2950867.364	295.0867364	-500	3.26243
16661.87172	5793120.367	579.3120367	-500	28.83525
16438.23392	5304916.935	530.4916935	-500	38.05362
8663.287263	2803128.171	280.3128171	-500	15.57864
9585.853604	3450556.496	345.0556496	-500	46.17686
8821.623711	2663088.257	266.3088257	-500	11.37651
20087.61063	5821064.356	582.1064356	-500	75.94177
7780.696498	2276720.48	227.672048	-500	2.58773
8131.649289	3477759.869	347.7759869	-500	66.29191
9696.969677	4258802.034	425.8802034	-500	75.04576
50697.69489	9399668.092	939.9668092	-500	10.20227
12526.78611	3468571.082	346.8571082	-500	11.08793
56381.47029	13541511.16	1354.151116	-500	58.27826
19409.1594	3967278.466	396.7278466	-500	2.81075
15408.83666	2846843.949	284.6843949	-500	0.61696
12844.5191	4900252.78	490.025278	-500	30.44077
30901.57074	9002689.706	900.2689706	-500	73.72131
41009.8204	20422311.7	2042.23117	-500	431.92319
25797.83564	4457001.798	445.7001798	-500	1.52693
20609.32526	8373066.079	837.3066079	-500	56.69862
9869.739278	5337898.586	533.7898586	-500	146.32495
7086.384324	2198402.785	219.8402785	-500	7.47246
11392.50884	2602915.733	260.2915733	-500	0.38652
17464.92297	9461168.05	946.116805	-500	226.02456
13600.29873	4399660.426	439.9660426	-500	29.44176
9619.561321	3096704.78	309.670478	-500	21.74318
14242.89982	4200079.204	420.0079204	-500	6.14155
13174.50536	2385533.349	238.5533349	-500	1.6398
8347.642959	2348921.661	234.8921661	-500	0.15285
21886.14291	7625155.254	762.5155254	-500	45.71473
8941.18014	3913997.277	391.3997277	-500	48.65596
5670.27647	1918861.459	191.8861459	-500	10.35676
16703.28546	3018544.178	301.8544178	-500	0.06914
11921.78368	4820296.051	482.0296051	-500	71.42225
11249.95524	2593201.734	259.3201734	-500	1.87587
10558.2086	2499958.247	249.9958247	-500	1.49174
21534.41529	14818356.17	1481.835617	-500	510.63817
14196.97152	5556019.564	555.6019564	-500	49.65716
17419.42279	4911248.612	491.1248612	-500	29.81709
15758.23673	4645504.697	464.5504697	-500	11.35872
5987.949232	1491607.62	149.160762	-500	0.05079
16295.48795	4157773.856	415.7773856	-500	25.00701
15587.52596	4963105.085	496.3105085	-500	40.05428
104493.6987	27807118.6	2780.71186	-500	73.65929
12391.71752	2884490.392	288.4490392	-500	0.269
8480.807676	2213836.007	221.3836007	-500	0.12428
30549.15883	11493063.74	1149.306374	-500	288.47123
57485.51225	26500474.14	2650.047414	-500	560.66654
11247.61368	5290970.146	529.0970146	-500	149.2667
20026.89079	7298014.843	729.8014843	-500	54.50784
17329.10794	5972354.949	597.2354949	-500	93.44489
14071.99167	5206520.184	520.6520184	-500	66.91972
6995.898393	1871853.168	187.1853168	-500	0.48326
14040.49391	6707614.944	670.7614944	-500	120.34128
9492.225728	2465109.324	246.5109324	-500	1.91707
13270.80691	5266877.289	526.6877289	-500	62.89939
46247.39132	12668177.68	1266.817768	-500	27.22841
10204.1728	2913015.529	291.3015529	-500	3.61751
13644.98258	5690244.079	569.0244079	-500	76.22992
46770.26035	27302378.9	2730.23789	-500	1036.0889
12503.44278	3731807.149	373.1807149	-500	1.66381
9363.920381	2311100.903	231.1100903	-500	3.55736
38109.61008	13438347.91	1343.834791	-500	200.4883
4859.361333	1447235.634	144.7235634	-500	1.85125
9748.335031	3659085.665	365.9085665	-500	17.23398
15849.71517	3377409.358	337.7409358	-500	8.25242
15331.69559	5539265.503	553.9265503	-500	48.95907
20233.29684	4953281.978	495.3281978	-500	24.48082
19377.82379	3457730.237	345.7730237	-500	1.50406
22425.34402	10280746.89	1028.074689	-500	123.09075
9607.860991	2955464.667	295.5464667	-500	30.55898
23215.2695	5550954.053	555.0954053	-500	0.39501
19329.52545	5223880.318	522.3880318	-500	13.24245
18410.336	4667615.555	466.7615555	-500	34.04259
51395.92888	18448888.81	1844.888881	-500	293.24499
24128.87197	5930028.483	593.0028483	-500	2.51878
14794.5144	3075658.929	307.5658929	-500	0.13886
12433.01031	3442782.685	344.2782685	-500	25.80294
37644.14026	18452982.66	1845.298266	-500	449.09582
8644.899248	2007664.729	200.7664729	-500	0.43717
9271.343812	2082215.919	208.2215919	-500	0.32255
37071.70718	15333963.57	1533.396357	-500	258.49847
25255.29254	19846327.92	1984.632792	-500	1004.38858
10248.67844	2002714.209	200.2714209	-500	0.02606
319944.8528	78375678.38	7837.567838	-500	567.29173
21509.49156	7802100.706	780.2100706	-500	166.2525
13563.34173	5291652.679	529.1652679	-500	53.60051
46612.44136	20615107.65	2061.510765	-500	559.74086
42167.84554	13896471.31	1389.647131	-500	290.83713
19061.07141	6777740.284	677.7740284	-500	97.48013
10226.47999	3577480.63	357.748063	-500	38.05324
26686.40882	15409579.72	1540.957972	-500	405.2209
82976.64148	25403522.35	2540.352235	-500	148.53734
9895.835497	4604298.192	460.4298192	-500	94.44151
42788.89579	11394639.69	1139.463969	-500	52.39089
15044.09635	5865772.931	586.5772931	-500	95.14938
13191.00691	4248092.844	424.8092844	-500	31.31341
26811.76308	12084838.95	1208.483895	-500	261.04491
6499.979893	2219742.079	221.9742079	-500	13.07541
22794.26481	5485814.051	548.5814051	-500	4.77537
8381.261892	2362937.065	236.2937065	-500	4.78563
9533.154647	2451360.72	245.136072	-500	4.09091
12485.32404	3315100.39	331.510039	-500	14.87689
5282.625042	1608851.309	160.8851309	-500	1.12479
43701.97465	15380086.74	1538.008674	-500	135.73515
44831.42647	11370220.69	1137.022069	-500	21.17132
7940.180793	2115404.213	211.5404213	-500	5.96414
7292.647149	2411736.93	241.173693	-500	11.50794
32280.56847	7236819.785	723.6819785	-500	9.24579
9774.534354	4880081.013	488.0081013	-500	129.49204
18427.19743	8348034.28	834.803428	-500	171.69146
26247.30022	7619313.595	761.9313595	-500	71.5863
9741.344198	2304501.091	230.4501091	-500	0.98087
8458.281109	1772167.094	177.2167094	-500	0.45921
22245.23388	7671365.889	767.1365889	-500	36.64518
282819.113	148313670.2	14831.36702	-500	5153.98009
25941.96422	7328912.509	732.8912509	-500	119.07697
20034.54616	7178667.119	717.8667119	-500	120.84426
16030.58179	2948621.349	294.8621349	-500	0.04238
5344.357286	1586053.349	158.6053349	-500	3.45496
23282.53798	6163031.276	616.3031276	-500	5.54124
44037.98462	14370369.51	1437.036951	-500	272.4944
16244.21408	6165349.579	616.5349579	-500	112.68097
12268.47004	7182089.339	718.2089339	-500	236.50244
18339.35914	4487374.569	448.7374569	-500	17.16954
22074.40886	14829193.05	1482.919305	-500	579.22399
7462.100523	1620408.042	162.0408042	-500	0.31983
55536.13291	7775032.79	777.503279	-500	8.54123
25578.13406	5287358.855	528.7358855	-500	7.711
11197.53371	3092726.24	309.272624	-500	15.88642
5335.154626	1823820.499	182.3820499	-500	8.31966
33445.04363	11230778.45	1123.077845	-500	173.69166
61036.36042	36665885.08	3666.588508	-500	1418.36962
16620.77851	5392577.937	539.2577937	-500	81.56295
28752.07663	6047097.606	604.7097606	-500	23.60972
16166.39957	3850732.597	385.0732597	-500	0.10521
52812.589	18724252.15	1872.425215	-500	346.45317
26639.32174	8850309.491	885.0309491	-500	59.34905
87677.60875	23031028.35	2303.102835	-500	295.21916
33064.55799	11903936.46	1190.393646	-500	82.05572
8228.544352	2245014.297	224.5014297	-500	4.38868
19393.7818	4740858.057	474.0858057	-500	35.95345
42198.45504	7999223	799.9223	-500	2.70223
40161.47396	21951019.93	2195.101993	-500	668.65733
6255.07275	1639013.047	163.9013047	-500	4.87193
42999.77275	12970482.22	1297.048222	-500	153.89324
23839.82661	3534277.416	353.4277416	-500	1.49579
36259.97745	9465397.616	946.5397616	-500	26.90071
18613.17293	15102157.46	1510.215746	-500	704.86366
55600.57044	8110017.78	811.001778	-500	5.62613
34614.22948	14511948.36	1451.194836	-500	342.54858
8886.454525	2599200.916	259.9200916	-500	2.64491
109026.3398	52172537.38	5217.253738	-500	1469.39908
37946.76297	7429771.956	742.9771956	-500	0.27316
9256.564932	4048534.564	404.8534564	-500	51.66257
6029.414232	1622426.851	162.2426851	-500	1.42164
89723.83607	55108284.32	5510.828432	-500	2010.18855
15567.60648	9517363.764	951.7363764	-500	300.79953
93510.62692	31420987.41	3142.098741	-500	689.42119
17249.99478	5722725.73	572.272573	-500	115.11867
9061.066506	2605296.831	260.5296831	-500	6.73215
14525.35861	8058233.533	805.8233533	-500	254.10994
23794.43507	15543271.16	1554.327116	-500	551.14008
80851.44225	38975005.15	3897.500515	-500	1244.30981
17191.36296	5014322.391	501.4322391	-500	35.61022
32316.84314	61631525.01	6163.152501	-500	4645.69782
27900.77647	12209343.93	1220.934393	-500	220.70093
244284.5991	144267446.9	14426.74469	-500	5320.36126
21696.05473	11121697.33	1112.169733	-500	346.43002
21056.426	4818999.153	481.8999153	-500	1.23538
10675.40056	4974148.442	497.4148442	-500	97.58249
20644.5708	6108408.491	610.8408491	-500	30.91908
7426.690101	2375140.694	237.5140694	-500	14.14625
8401.529057	3106219.861	310.6219861	-500	30.95631
24893.26408	16748061.93	1674.806193	-500	602.92182
36852.85369	11861987.81	1186.198781	-500	80.37246
40967.89622	14608892.34	1460.889234	-500	159.83371
32510.15595	14564516.86	1456.451686	-500	318.87753
13791.91726	6641929.074	664.1929074	-500	118.13626
73099.79134	51392518.66	5139.251866	-500	2181.55581
13862.90096	7331952.718	733.1952718	-500	93.13156
7743.728539	3272327.2	327.23272	-500	45.65444
117448.8203	49184792.19	4918.479219	-500	1145.57326
6315.16182	1562617.682	156.2617682	-500	0.05043
195356.7795	97704753.76	9770.475376	-500	3137.53308
14796.74796	6722938.073	672.2938073	-500	178.56556
32715.58454	11518656.39	1151.865639	-500	239.91942
86386.41318	55174088.06	5517.408806	-500	2029.93969
44311.67788	33635119.84	3363.511984	-500	1350.32145
43508.27502	11503048.83	1150.304883	-500	38.60172
47594.32667	27370306.26	2737.030626	-500	994.43555
45346.32958	38558658.63	3855.865863	-500	1983.17139
39695.87513	30425889.19	3042.588919	-500	1506.05033
50186.24267	8703544.905	870.3544905	-500	3.37009
49714.99361	13118002.26	1311.800226	-500	12.22765
22106.60839	7774632.605	777.4632605	-500	174.04156
24137.26502	4180015.148	418.0015148	-500	7.55888
15037.66272	6272844.772	627.2844772	-500	126.46064
31748.93151	48211401.84	4821.140184	-500	3370.71861
13372.88216	4915758.868	491.5758868	-500	26.85254
57591.28154	17822940.39	1782.294039	-500	323.94204
35527.95726	9275818.523	927.5818523	-500	69.54627
29998.20424	4726912.023	472.6912023	-500	2.33084
15940.8499	2844812.898	284.4812898	-500	0.53464
22727.27939	4515487.292	451.5487292	-500	2.04047
7262.095902	1398115.757	139.8115757	-500	0.45672
5822.174452	509403.8822	50.94038822	-500	0.56643
13726.64569	2575819.16	257.581916	-500	0.69787
13922.99275	2297197.537	229.7197537	-500	0.00443
10868.57705	1948599.256	194.8599256	-500	0.08022
35794.87536	6252344.301	625.2344301	-500	4.49508
19109.64879	3187923.422	318.7923422	-500	0.89776
9676.377152	1218566.168	121.8566168	-500	0.23508
9530.790384	1931088.407	193.1088407	-500	0.12956
25431.95656	5176199.086	517.6199086	-500	0.06246
