# Supplementary material for: The magnitude and extent of edge effects on vascular epiphytes across the Brazilian Atlantic Forest
Source: Sci Rep. 2020 Nov 2;10:18847. doi: 10.1038/s41598-020-75970-1 (PMC7606527; doi:10.1038/s41598-020-75970-1)
Supplement: Supplementary file 2 — Supplementary Information 2. [file 41598_2020_75970_MOESM2_ESM.zip › SM/BAF/AF6.csv]

Shape_Leng	Shape_Area	Area_ha	BUFF_DIST	ca
15363.8453	5499158.349	549.9158349	-500	23.20155
5793.626966	1693268.696	169.3268696	-500	2.70284
9452.614035	3422515.849	342.2515849	-500	32.16386
11177.79137	4023599.525	402.3599525	-500	43.1597
6911.130651	1786295.982	178.6295982	-500	0.7644
15530.0347	3593108.434	359.3108434	-500	8.52041
17021.23413	3754235.612	375.4235612	-500	1.3776
12975.36401	5035269.163	503.5269163	-500	66.98978
5398.476728	1907011.096	190.7011096	-500	14.90074
18642.14753	4985193.987	498.5193987	-500	1.31442
25175.2089	16410833.98	1641.083398	-500	794.99946
6218.095961	2235613.868	223.5613868	-500	19.4958
6726.208051	1867837.598	186.7837598	-500	0.97687
24769.59498	5586393.758	558.6393758	-500	10.54443
35140.45751	8159114.657	815.9114657	-500	28.69691
11136.87724	3607245.28	360.724528	-500	32.24189
442162.2723	255920525.4	25592.05254	-500	10810.16643
118747.6692	30050042.77	3005.004277	-500	212.96425
28972.0525	6608143.971	660.8143971	-500	7.65046
15130.82352	3258357.637	325.8357637	-500	6.52235
7253.311792	2408950.665	240.8950665	-500	7.64077
48866.7494	16148849.88	1614.884988	-500	81.56098
11549.90677	2469630.912	246.9630912	-500	7.57944
20588.29125	6444456.707	644.4456707	-500	49.26498
67543.67411	12677520.14	1267.752014	-500	0.48821
21282.59019	5362778.804	536.2778804	-500	0.00079
110365.9116	45993326.44	4599.332644	-500	635.3489
18372.86701	4016948.264	401.6948264	-500	2.17143
80871.17951	22501716.34	2250.171634	-500	45.47677
26679.72987	6471532.51	647.153251	-500	2.94191
18611.62495	5235865.785	523.5865785	-500	32.92414
77616.64027	19929917.08	1992.991708	-500	89.58103
211736.1705	114646759.6	11464.67596	-500	5950.23293
11218.88073	2965068.759	296.5068759	-500	14.6984
27363.09035	8179886.671	817.9886671	-500	70.53244
22013.48653	5073659.443	507.3659443	-500	2.35075
25060.23709	8692711.482	869.2711482	-500	60.37624
16499.3891	3595094.38	359.509438	-500	9.24573
8289.722515	1884075.044	188.4075044	-500	2.60195
47609.40149	7675506.265	767.5506265	-500	0.43058
32072.09699	7074218.967	707.4218967	-500	31.75635
31707.89247	7338781.925	733.8781925	-500	5.45149
44044.38702	7077737.14	707.773714	-500	5.46521
367809.4836	117225901	11722.5901	-500	1084.89408
10769.80109	4090538.314	409.0538314	-500	28.67262
22142.60477	4197681.267	419.7681267	-500	2.3579
61532.71754	11548506.65	1154.850665	-500	12.91569
11472.24778	2922355.386	292.2355386	-500	15.35521
29526.73692	6773665.627	677.3665627	-500	14.28577
24256.68199	5109527.248	510.9527248	-500	17.87286
23103.21188	4572614.775	457.2614775	-500	17.28906
24597.28668	4508608.88	450.860888	-500	2.07216
364434.7644	85513397.77	8551.339777	-500	192.39913
18269.8672	3928986.484	392.8986484	-500	13.39302
14826.41276	4770348.583	477.0348583	-500	47.05593
20798.23143	3792944.66	379.294466	-500	3.72586
9099.915888	1923372.71	192.337271	-500	0.17841
5409.511621	1260459.214	126.0459214	-500	1.7083
34324.37447	5899359.484	589.9359484	-500	0.302
8045.466079	1448725.137	144.8725137	-500	0.19122
10331.97796	1787259.376	178.7259376	-500	1.3282
12341.55572	2289105.592	228.9105592	-500	0.01515
8108.891074	1818994.735	181.8994735	-500	0.73927
