# Supplementary material for: The magnitude and extent of edge effects on vascular epiphytes across the Brazilian Atlantic Forest
Source: Sci Rep. 2020 Nov 2;10:18847. doi: 10.1038/s41598-020-75970-1 (PMC7606527; doi:10.1038/s41598-020-75970-1)
Supplement: Supplementary file 2 — Supplementary Information 2. [file 41598_2020_75970_MOESM2_ESM.zip › SM/BAF/AF7.csv]

Shape_Leng	Shape_Area	Area_ha	BUFF_DIST	ca
14440.40828	3227188.867	322.7188867	-500	7.09555
8805.564003	2807158.022	280.7158022	-500	15.61031
10576.03383	2787468.833	278.7468833	-500	10.21562
35389.67902	5851346.41	585.134641	-500	14.40499
69945.06861	18848241.23	1884.824123	-500	93.52435
17348.80369	3843436.235	384.3436235	-500	3.4637
27248.97712	12502149.34	1250.214934	-500	289.753
26990.96024	4920349.469	492.0349469	-500	0.13431
9720.872487	1676299.646	167.6299646	-500	0.0571
92472.96375	17419082.96	1741.908296	-500	24.387
9351.782063	2231029.964	223.1029964	-500	2.55977
13947.27588	5436210.643	543.6210643	-500	59.13165
10455.90898	2602878.47	260.287847	-500	13.45203
26014.48257	5686048.396	568.6048396	-500	27.63528
41252.10396	7573550.175	757.3550175	-500	0.14474
11644.98346	2346282.29	234.628229	-500	7.52382
14034.47338	2970740.976	297.0740976	-500	9.22164
27991.24844	4482230.734	448.2230734	-500	16.86931
13806.47906	2592319.932	259.2319932	-500	0.00822
69838.40746	14700542.07	1470.054207	-500	55.15243
28505.06361	5726373.712	572.6373712	-500	0.01114
39787.65664	8143224.145	814.3224145	-500	0.1448
28037.84699	4481018.147	448.1018147	-500	0.27301
45537.03049	10676795.25	1067.679525	-500	67.32919
11290.76457	2676154.851	267.6154851	-500	0.38459
107998.6465	19662909.12	1966.290912	-500	7.77949
9648.769136	2027612.899	202.7612899	-500	0.0046
15256.00446	3641354.026	364.1354026	-500	13.12416
30325.19231	5357377.708	535.7377708	-500	0.62009
58681.87242	15186730.07	1518.673007	-500	52.53052
28021.86741	7627706.507	762.7706507	-500	97.50567
9551.115451	1894824.749	189.4824749	-500	0.0521
32407.03096	6115538.632	611.5538632	-500	16.32786
28590.55038	4148453.873	414.8453873	-500	0.81969
20419.98612	4495039.852	449.5039852	-500	1.94709
64740.85849	10983251.87	1098.325187	-500	1.45117
156029.654	42749805.92	4274.980592	-500	567.34457
204464.8446	79984847.89	7998.484789	-500	2130.12198
13583.66616	2677957.492	267.7957492	-500	2.75562
37158.81392	10087040.82	1008.704082	-500	14.58085
35941.26806	5902131.41	590.213141	-500	0.04223
68037.08183	18328541.42	1832.854142	-500	167.09956
14410.45366	3758842.951	375.8842951	-500	0.02572
85337.45238	18053180.04	1805.318004	-500	36.35898
50802.92225	9013131.319	901.3131319	-500	0.81248
9420.731603	1728638.061	172.8638061	-500	0.69599
54321.56348	11423835.58	1142.383558	-500	13.98642
47128.22476	13819847.54	1381.984754	-500	67.87019
84382.53249	15499843.75	1549.984375	-500	1.35952
26362.04712	4629119.994	462.9119994	-500	2.00144
15290.57602	3111274.248	311.1274248	-500	0.01097
81808.91182	38082325.3	3808.23253	-500	1659.25089
18012.09419	5030668.371	503.0668371	-500	3.59354
15672.61175	5033275.744	503.3275744	-500	20.54846
26522.07358	5425234.688	542.5234688	-500	13.79823
43697.18839	7098408.725	709.8408725	-500	4.99028
16386.17416	3390934.454	339.0934454	-500	0.48227
18974.88905	4243947.836	424.3947836	-500	11.73935
18259.45029	2909235.617	290.9235617	-500	7.28718
19364.49748	3226631.739	322.6631739	-500	0.11116
14841.26297	2500303.772	250.0303772	-500	1.65517
46926.89167	7703211.281	770.3211281	-500	5.88287
14354.92492	3008013.62	300.801362	-500	2.1536
61019.74719	13291143.28	1329.114328	-500	52.80249
21168.64319	3330705.711	333.0705711	-500	0.14589
34296.84699	5202553.51	520.255351	-500	0.39706
21523.22881	6860668.555	686.0668555	-500	113.89289
16319.87152	3470095.689	347.0095689	-500	2.89874
34925.43565	5340219.872	534.0219872	-500	2.93609
108142.536	47301337.91	4730.133791	-500	1505.95992
33515.39944	5857085.461	585.7085461	-500	10.86421
15285.56916	3205277.616	320.5277616	-500	0.66954
12528.21084	2406133.545	240.6133545	-500	0.11222
24188.61504	5424021.446	542.4021446	-500	23.96435
11639.35975	3277850.812	327.7850812	-500	11.38035
12972.44875	4045607.21	404.560721	-500	29.38023
22324.31004	7204176.326	720.4176326	-500	24.96663
19669.26754	5250274.687	525.0274687	-500	4.53241
40346.20726	9953525.777	995.3525777	-500	8.75319
5334.894344	1363703.714	136.3703714	-500	0.14079
15954.37906	4660387.278	466.0387278	-500	8.89545
76278.79941	37082263.95	3708.226395	-500	1057.19772
18317.44941	5747668.428	574.7668428	-500	39.81306
9263.077111	5160660.37	516.066037	-500	159.75695
105693.7318	32951999.48	3295.199948	-500	160.81161
13821.28647	4263456.11	426.345611	-500	1.38067
27285.98265	7807649.581	780.7649581	-500	1.96795
50110.96257	19452094.53	1945.209453	-500	431.77214
17471.12914	4848093.316	484.8093316	-500	25.9526
39055.83608	8171346.147	817.1346147	-500	0.46783
15173.10359	4470578.1	447.05781	-500	22.20828
4382.41998	1186814.284	118.6814284	-500	0.16537
12985.19994	3143746.477	314.3746477	-500	0.53097
61998.90158	16589041.57	1658.904157	-500	125.09389
121582.7592	40962360.11	4096.236011	-500	500.17546
22230.64898	3863252.911	386.3252911	-500	1.33076
17722.30424	5271162.279	527.1162279	-500	5.78676
30248.08867	6387723.694	638.7723694	-500	37.18427
87030.99294	17799612.37	1779.961237	-500	53.95216
19603.11581	4494222.94	449.422294	-500	5.25731
27760.3813	5896092.462	589.6092462	-500	0.46146
58786.18937	25762665.53	2576.266553	-500	689.19726
12919.43953	3863241.521	386.3241521	-500	41.29495
11366.57113	2735167.957	273.5167957	-500	0.52404
16502.4548	8258521.539	825.8521539	-500	168.67287
196404.0132	177077148.1	17707.71481	-500	8529.79329
25815.8146	13041269.69	1304.126969	-500	276.68683
21074.80976	21409170.18	2140.917018	-500	1224.2086
22066.08923	5407982.124	540.7982124	-500	2.7395
103134.026	233711006.6	23371.10066	-500	19079.71689
6490.570598	2211283.583	221.1283583	-500	6.83895
39885.51482	8739809.754	873.9809754	-500	14.66203
23922.30238	4124902.914	412.4902914	-500	0.00031
6164.182963	1558854.643	155.8854643	-500	0.19097
16005.94743	3085366.22	308.536622	-500	0.05808
9311.711339	1765382.927	176.5382927	-500	0.60602
10504.25564	1831735.131	183.1735131	-500	0.10613
16133.63174	2452812.941	245.2812941	-500	0.31882
7921.222537	1401692.433	140.1692433	-500	0.01013
