# Supplementary material for: The magnitude and extent of edge effects on vascular epiphytes across the Brazilian Atlantic Forest
Source: Sci Rep. 2020 Nov 2;10:18847. doi: 10.1038/s41598-020-75970-1 (PMC7606527; doi:10.1038/s41598-020-75970-1)
Supplement: Supplementary file 2 — Supplementary Information 2. [file 41598_2020_75970_MOESM2_ESM.zip › SM/BAF/AF8.csv]

Shape_Leng	Shape_Area	Area_ha	BUFF_DIST	ca
34000.16575	6019807.552	601.9807552	-500	0.28063
19084.84802	4380431.957	438.0431957	-500	20.20675
41103.32006	9206208.687	920.6208687	-500	28.13935
9631.169416	1942933.775	194.2933775	-500	0.25632
28438.15701	8231747.961	823.1747961	-500	115.08307
60492.32863	8940915.49	894.091549	-500	1.08652
14235.72257	2749340.648	274.9340648	-500	1.16969
8920.816176	2547673.46	254.767346	-500	2.61003
10069.88066	3994442.856	399.4442856	-500	63.73863
16624.29875	6018999.368	601.8999368	-500	61.22155
23734.56617	8358312.669	835.8312669	-500	18.02144
37041.27878	7509539.807	750.9539807	-500	66.2886
84605.55219	32187086.98	3218.708698	-500	887.59782
16980.45521	3725338.742	372.5338742	-500	0.37514
43543.71002	22175869.05	2217.586905	-500	815.40803
81764.26549	32715504.83	3271.550483	-500	1473.43737
97530.03341	91915508.94	9191.550894	-500	5155.63924
12889.44777	5007405.497	500.7405497	-500	60.925
12682.84547	4409415.988	440.9415988	-500	34.96396
44013.77306	7294283.123	729.4283123	-500	42.17214
37777.75285	7433374.839	743.3374839	-500	58.98747
135296.7335	38132127.08	3813.212708	-500	348.11418
10257.77206	2391273.666	239.1273666	-500	1.17737
11467.79898	3643687.063	364.3687063	-500	15.48301
9454.503057	4815684.996	481.5684996	-500	127.16901
17571.99221	4464107.116	446.4107116	-500	2.30731
8178.390258	2631872.06	263.187206	-500	11.87865
49234.51478	30071874.12	3007.187412	-500	1183.05942
6845.894047	1966720.955	196.6720955	-500	1.29005
13664.97241	4031155.292	403.1155292	-500	15.77033
20715.79119	5351213.288	535.1213288	-500	40.2198
9480.052227	4769530.713	476.9530713	-500	126.40384
9578.214319	1973543.555	197.3543555	-500	0.09255
67479.95467	17928475.51	1792.847551	-500	58.89831
10369.3905	2309916.328	230.9916328	-500	1.01833
31734.26204	12968428.13	1296.842813	-500	288.23241
9397.717776	3594405.573	359.4405573	-500	57.40963
33561.50917	5641493.672	564.1493672	-500	1.23109
19153.87849	6207956.736	620.7956736	-500	77.89918
210198.4078	53975422.39	5397.542239	-500	1304.84496
14366.18504	6313772.659	631.3772659	-500	167.08658
8711.060762	2281759.694	228.1759694	-500	3.13471
104235.6387	57583768.1	5758.37681	-500	2244.97717
14514.68666	2899708.995	289.9708995	-500	1.82249
23722.53857	6828591.48	682.859148	-500	36.69128
229643.2483	85401059.04	8540.105904	-500	1945.04656
17021.80592	7418128.045	741.8128045	-500	145.13317
562384.1302	465125144.1	46512.51441	-500	29130.40032
10942.67017	4004873.907	400.4873907	-500	70.85495
44099.27337	20631708.98	2063.170898	-500	358.79395
16087.2667	3051554.642	305.1554642	-500	2.12824
12162.78343	5177012.985	517.7012985	-500	113.52351
16383.29375	4863252.741	486.3252741	-500	58.51849
83506.55452	66825949.78	6682.594978	-500	3672.36584
43821.05421	17992512.54	1799.251254	-500	264.4412
24560.44989	3973928.255	397.3928255	-500	1.23745
20058.08354	7260704.195	726.0704195	-500	115.72778
93226.9084	27776977.65	2777.697765	-500	412.94544
11930.19765	2597980.521	259.7980521	-500	22.84384
10185.7203	2087530.779	208.7530779	-500	2.61202
33588.18867	5277386.306	527.7386306	-500	2.15535
87678.14204	116718100.2	11671.81002	-500	8361.37342
49176.13486	38966193.01	3896.619301	-500	2103.0025
39775.58686	8004602.128	800.4602128	-500	38.62803
27866.19128	7080590.274	708.0590274	-500	0.60932
27865.66691	3341834.483	334.1834483	-500	12.24932
32086.98085	5767656.643	576.7656643	-500	63.4072
48622.23166	19830880.29	1983.088029	-500	673.356
9751.805126	3088042.565	308.8042565	-500	40.89178
8578.700699	2258177.021	225.8177021	-500	11.75938
14598.56432	3432295.277	343.2295277	-500	2.42832
116117.0094	20621983.72	2062.198372	-500	62.54283
116509.3367	35075429.5	3507.54295	-500	548.41352
173261.4448	194350263.5	19435.02635	-500	13831.31199
12478.78723	2640356.39	264.035639	-500	3.6863
29087.60327	10294185.07	1029.418507	-500	122.8115
19530.06938	6289661.687	628.9661687	-500	15.64271
20139.01708	5481896.841	548.1896841	-500	29.79519
151132.9448	31019504.11	3101.950411	-500	150.18157
522858.7713	178239325.1	17823.93251	-500	5250.10996
17173.14439	2756629.663	275.6629663	-500	5.08172
99042.64014	49196064.12	4919.606412	-500	2054.93602
8953.532293	2430939.496	243.0939496	-500	8.55515
59515.17098	18478659.87	1847.865987	-500	67.60051
34865.436	11366449.39	1136.644939	-500	107.09364
609758.6718	505189318.1	50518.93181	-500	29754.10004
162258.858	26665110.2	2666.51102	-500	173.87034
15522.64889	4823924.154	482.3924154	-500	15.11529
6004.465941	2073361.879	207.3361879	-500	11.55103
23555.22711	8673929.588	867.3929588	-500	121.48788
19780.15133	3977707.429	397.7707429	-500	15.18224
7963.230195	3066027.389	306.6027389	-500	40.7665
60467.0474	34632112.76	3463.211276	-500	1317.3669
56415.27183	27611847.53	2761.184753	-500	676.3132
8740.519872	1887246.24	188.724624	-500	0.76548
46743.12699	23268095.92	2326.809592	-500	727.66071
27080.23686	7157184.88	715.718488	-500	43.04724
5968.047333	1523475.523	152.3475523	-500	0.92318
75756.48427	40799224.05	4079.922405	-500	1708.43698
44355.51104	10693650.52	1069.365052	-500	81.11815
9520.588138	2047626.318	204.7626318	-500	1.17607
254889.4607	136792817.3	13679.28173	-500	6138.91941
36504.60793	6707972.379	670.7972379	-500	23.67834
17309.57714	4345996.392	434.5996392	-500	43.13893
204377.4992	76802181.35	7680.218135	-500	2080.69459
86948.8783	17441205.71	1744.120571	-500	57.57438
8911.008925	2180178.426	218.0178426	-500	7.08546
7399.563965	2090489.728	209.0489728	-500	2.28753
37116.2473	8249299.959	824.9299959	-500	18.36652
30826.59718	30016221.4	3001.62214	-500	1623.67605
57554.85382	21453186.37	2145.318637	-500	888.58925
93615.85701	21522044.26	2152.204426	-500	62.25599
11161.7988	2609459.952	260.9459952	-500	2.84073
8166.383497	2728400.311	272.8400311	-500	19.64332
553498.1783	223935593.6	22393.55936	-500	6386.99741
25835.67075	4781903.277	478.1903277	-500	8.91958
39016.30847	24273484.97	2427.348497	-500	1126.50136
11522.44106	4960577.997	496.0577997	-500	118.88545
18073.01316	4657714.203	465.7714203	-500	18.95731
28719.36059	5613502.286	561.3502286	-500	0.21378
14701.90602	3889507.445	388.9507445	-500	5.48398
29696.06586	8585132.175	858.5132175	-500	123.74885
26719.27628	8748135.218	874.8135218	-500	33.35802
105256.8781	35618396.81	3561.839681	-500	591.0417
52664.02958	15756586.87	1575.658687	-500	149.45838
30987.57961	8750969.751	875.0969751	-500	97.92282
25663.59206	8941061.512	894.1061512	-500	142.28873
19119.55528	7702834.601	770.2834601	-500	85.4833
13815.18178	2811757.946	281.1757946	-500	0.37126
13560.19355	4010645.346	401.0645346	-500	60.52751
8332.694629	2059068.11	205.906811	-500	4.20533
106060.1075	51916044.38	5191.604438	-500	1812.68238
27760.83961	13223135.01	1322.313501	-500	423.74894
72072.44176	42862078.89	4286.207889	-500	1767.05254
24680.15812	6046916.946	604.6916946	-500	33.30715
20973.02339	3641638.06	364.163806	-500	0.21668
4662.463346	1171328.882	117.1328882	-500	0.22797
43548.65494	8788057.968	878.8057968	-500	66.27016
13968.19314	4648504.885	464.8504885	-500	0.32317
23818.78432	5235475.108	523.5475108	-500	7.02181
20863.70776	6214015.396	621.4015396	-500	30.95034
34830.51581	5059711.421	505.9711421	-500	0.07749
75984.31282	18516768.02	1851.676802	-500	128.9993
46918.44183	19426934.01	1942.693401	-500	494.29683
48626.66766	9390404.952	939.0404952	-500	0.01245
24483.46145	8745320.762	874.5320762	-500	125.44347
26490.21159	5060155.741	506.0155741	-500	0.17097
16796.45914	4112189.034	411.2189034	-500	13.84268
52471.32636	11861180.96	1186.118096	-500	147.72379
68165.45306	33888143.95	3388.814395	-500	993.40193
20121.25645	6505744.853	650.5744853	-500	88.16053
47535.43078	21390924.16	2139.092416	-500	370.11445
13144.33093	4483594.119	448.3594119	-500	58.70069
11120.29581	4210984.276	421.0984276	-500	43.58576
22892.80198	18232397.6	1823.23976	-500	912.78152
11040.11965	2689202.778	268.9202778	-500	0.03587
140308.2949	166533646.3	16653.36463	-500	10878.14568
236811.2677	444510564	44451.0564	-500	34608.34702
59974.21047	88942143.89	8894.214389	-500	6504.03264
10268.43814	1584992.922	158.4992922	-500	0.51011
5832.510855	1199879.196	119.9879196	-500	0.0914
