# Supplementary material for: The magnitude and extent of edge effects on vascular epiphytes across the Brazilian Atlantic Forest
Source: Sci Rep. 2020 Nov 2;10:18847. doi: 10.1038/s41598-020-75970-1 (PMC7606527; doi:10.1038/s41598-020-75970-1)
Supplement: Supplementary file 2 — Supplementary Information 2. [file 41598_2020_75970_MOESM2_ESM.zip › SM/BAF/AF9.csv]

Shape_Leng	Shape_Area	Area_ha	BUFF_DIST	ca
10646.03926	3068094.272	306.8094272	-500	17.41965
6635.621222	1722437.643	172.2437643	-500	8.14741
10129.1965	4047897.541	404.7897541	-500	27.82129
33154.54674	8875498.296	887.5498296	-500	26.34889
4940.189731	1383316.013	138.3316013	-500	1.06585
12812.00809	3482123.835	348.2123835	-500	11.68789
8449.173786	2895043.677	289.5043677	-500	3.15368
21372.59537	8365820.338	836.5820338	-500	123.78077
6296.842004	2664572.301	266.4572301	-500	43.0396
5341.965284	1259568.634	125.9568634	-500	0.44934
22530.41881	7425836.294	742.5836294	-500	36.51969
7902.557724	2690326.401	269.0326401	-500	3.18636
23116.10648	5506678.421	550.6678421	-500	16.00108
10521.24053	5662751.063	566.2751063	-500	143.88878
13185.48726	5859131.686	585.9131686	-500	143.54077
12513.31488	4934201.765	493.4201765	-500	111.88812
9376.310894	3222843.831	322.2843831	-500	31.71881
8271.816851	2085133.369	208.5133369	-500	9.01433
19444.71492	6895646.371	689.5646371	-500	94.12735
13639.91478	3062777.245	306.2777245	-500	1.81936
13256.73859	3138275.307	313.8275307	-500	29.71315
31523.89422	7255176.445	725.5176445	-500	17.04687
20821.7904	8195668.05	819.566805	-500	194.99487
8541.65321	2486947.497	248.6947497	-500	15.45259
11797.44158	2276007.573	227.6007573	-500	4.27316
10881.62379	4939132.011	493.9132011	-500	96.98798
8926.695506	3882989.336	388.2989336	-500	73.78739
9175.693593	4684371.717	468.4371717	-500	118.12863
7458.620916	2912335.751	291.2335751	-500	39.58122
5206.356312	1440797.948	144.0797948	-500	0.12256
12952.63016	3487207.48	348.720748	-500	6.51892
5947.608078	2372922.98	237.292298	-500	29.04018
25248.03643	6218785.671	621.8785671	-500	11.88332
19350.4968	5970953.413	597.0953413	-500	73.08506
7677.936941	2193150.247	219.3150247	-500	3.71253
4365.951822	1219036.338	121.9036338	-500	0.00497
12605.75318	3682446.751	368.2446751	-500	2.2003
4420.746222	1327123.034	132.7123034	-500	2.38993
7099.165902	2487791.265	248.7791265	-500	17.04271
6944.526717	1572313.548	157.2313548	-500	0.23627
7028.919479	2142994.816	214.2994816	-500	7.21541
12119.93742	2570863.351	257.0863351	-500	1.03665
9941.560442	2837597.582	283.7597582	-500	0.80393
7656.112901	2483217.993	248.3217993	-500	1.88092
10788.01081	4116027.57	411.602757	-500	46.23657
17521.76625	6406433.762	640.6433762	-500	73.06936
12675.64099	3495534.65	349.553465	-500	36.34671
13688.18893	5243264.781	524.3264781	-500	66.21213
5738.452712	1595310.776	159.5310776	-500	3.09288
7895.689936	1984495.592	198.4495592	-500	0.0217
16900.04331	4687364.034	468.7364034	-500	52.02809
9784.102209	4893052.579	489.3052579	-500	110.49782
84430.95152	28058676.01	2805.867601	-500	601.73996
22881.22941	7655566.555	765.5566555	-500	78.3449
17314.79095	4285402.552	428.5402552	-500	37.45435
7840.035598	2834986.05	283.498605	-500	12.76156
12157.13297	5047855.394	504.7855394	-500	83.02445
10859.90062	2281965.29	228.196529	-500	1.53163
9418.788701	5340403.234	534.0403234	-500	165.94161
7749.073193	2276139.977	227.6139977	-500	1.38741
49432.78215	20856825.57	2085.682557	-500	495.4666
7666.645236	3455277.008	345.5277008	-500	60.49764
6021.342133	2058505.349	205.8505349	-500	9.1239
5641.29555	1738640.281	173.8640281	-500	4.70382
23559.89652	7521185.32	752.118532	-500	76.87596
51536.82712	19223784.2	1922.37842	-500	291.71771
10842.06748	6481685.838	648.1685838	-500	212.92426
15543.09417	3596270.331	359.6270331	-500	17.79551
6926.512384	2730925.774	273.0925774	-500	43.50107
6242.188021	2137731.975	213.7731975	-500	14.21326
6813.800188	2893024.788	289.3024788	-500	48.63175
5325.554976	1428832.087	142.8832087	-500	0.00294
12352.50465	5015128.565	501.5128565	-500	110.58873
17333.15825	3403312.684	340.3312684	-500	10.50183
7301.820703	2316976.074	231.6976074	-500	14.92155
29835.77343	7795308.255	779.5308255	-500	84.61579
14963.9024	7026080.996	702.6080996	-500	129.95844
6993.107537	2174280.551	217.4280551	-500	8.98936
7122.306462	2827050.066	282.7050066	-500	31.60011
8054.929065	1770716.077	177.0716077	-500	3.52785
13008.53888	5827106.012	582.7106012	-500	69.31782
12975.75995	8969645.077	896.9645077	-500	353.66541
7158.943508	2929306.125	292.9306125	-500	29.94554
6913.432487	2569851.851	256.9851851	-500	25.00374
8562.599451	4769779.561	476.9779561	-500	138.37961
15681.37892	8021612.835	802.1612835	-500	136.89166
7654.936557	2082565.236	208.2565236	-500	1.30134
5424.505446	1881562.997	188.1562997	-500	11.82429
5802.930504	1925258.919	192.5258919	-500	7.65341
18207.4801	10217900.78	1021.790078	-500	358.2513
6440.081827	2510900.978	251.0900978	-500	31.83454
9393.282223	2359519.912	235.9519912	-500	7.10169
29423.89315	11818321.89	1181.832189	-500	225.93531
4721.051891	1412290.008	141.2290008	-500	0.7865
6652.471428	2564624.857	256.4624857	-500	21.47549
5734.414307	2003823.138	200.3823138	-500	14.79218
11069.72096	3016999.808	301.6999808	-500	1.02973
7686.973235	2220325.528	222.0325528	-500	1.37759
32284.75003	15780340.11	1578.034011	-500	629.38343
5237.46108	1472605.393	147.2605393	-500	0.31346
8601.650553	2842377.668	284.2377668	-500	19.42759
14065.68893	2930227.041	293.0227041	-500	0.0038
12778.35234	4313759.041	431.3759041	-500	59.07792
6551.98988	1984581.664	198.4581664	-500	11.06071
11482.24263	3731700.409	373.1700409	-500	13.90623
22444.45533	7632738.974	763.2738974	-500	47.26015
11829.4553	3346165.93	334.616593	-500	0.04048
15176.33465	3962807.852	396.2807852	-500	22.13945
16181.64927	3615994.863	361.5994863	-500	0.01355
6671.077237	2483389.281	248.3389281	-500	25.90802
9922.504965	4130666.606	413.0666606	-500	43.70782
10428.51975	3370609.343	337.0609343	-500	23.60872
5572.791501	1538641.227	153.8641227	-500	0.75163
8625.123256	3828880.765	382.8880765	-500	73.48726
9942.293225	3331234.07	333.123407	-500	27.78822
11038.24363	3119527.853	311.9527853	-500	2.07964
14027.42914	5168315.39	516.831539	-500	68.52547
23634.29406	4255950.898	425.5950898	-500	6.58153
8827.242255	2199108.188	219.9108188	-500	6.62322
9369.963074	3169563.729	316.9563729	-500	6.02738
13959.01338	4556777.545	455.6777545	-500	1.29706
9316.127875	3477553.658	347.7553658	-500	21.87236
5996.071086	1480351.242	148.0351242	-500	0.14694
19251.38166	3991829.335	399.1829335	-500	0.02999
24742.21115	9536040.622	953.6040622	-500	208.55209
7808.852505	3562481.422	356.2481422	-500	71.81716
16920.44936	5514468.541	551.4468541	-500	82.79168
8388.406102	2087350.444	208.7350444	-500	1.86841
10387.53655	3936078.398	393.6078398	-500	54.44577
8909.430638	3777241.248	377.7241248	-500	47.1561
4804.157599	1279461.37	127.946137	-500	0.01754
63018.01963	19254862.12	1925.486212	-500	191.71224
42156.19408	17424961.12	1742.496112	-500	572.51563
6496.895458	2111526.6	211.15266	-500	7.69947
28671.87106	6125709.632	612.5709632	-500	4.68562
11592.87409	4196419.409	419.6419409	-500	19.24598
13242.76132	2714812.134	271.4812134	-500	17.78384
11883.14315	3687800.83	368.780083	-500	54.44187
79509.09577	16155977.11	1615.597711	-500	21.66823
8956.174923	5275452.416	527.5452416	-500	168.20185
10288.76312	3336609.873	333.6609873	-500	7.85988
5341.931721	1541856.222	154.1856222	-500	0.01403
8988.130049	3308407.649	330.8407649	-500	53.15163
5254.58472	1710302.294	171.0302294	-500	8.34616
4487.107922	1279496.824	127.9496824	-500	0.63083
9779.555959	3113137.627	311.3137627	-500	5.76083
18642.76185	5430280.003	543.0280003	-500	16.87068
8192.074613	2796279.652	279.6279652	-500	18.06034
7308.565694	2776647.442	277.6647442	-500	18.08345
7341.675667	3364726.811	336.4726811	-500	57.77855
6200.169157	2433153.447	243.3153447	-500	26.2066
8042.484484	2676884.921	267.6884921	-500	23.01971
8628.958422	2518181.589	251.8181589	-500	20.50553
4509.004028	1283623.846	128.3623846	-500	1.17895
10596.52656	2790647.77	279.064777	-500	2.8591
26310.75139	9877479.326	987.7479326	-500	163.67658
8313.058015	2376896.155	237.6896155	-500	10.91199
30526.49977	14350035.26	1435.003526	-500	269.90712
6912.062239	1490813.518	149.0813518	-500	1.03199
9435.617879	3142877.876	314.2877876	-500	37.02016
7925.576596	3182399.357	318.2399357	-500	31.87401
14310.41413	3606416.125	360.6416125	-500	0.62166
5220.734217	1426248.119	142.6248119	-500	0.05288
23336.29075	6455832.564	645.5832564	-500	9.15562
5527.445	1682022.993	168.2022993	-500	0.61425
6003.427979	1716629.419	171.6629419	-500	2.64936
7386.648619	2747619.142	274.7619142	-500	25.26922
44656.57822	9983246.535	998.3246535	-500	10.93507
5757.325444	1247384.367	124.7384367	-500	0.19773
8664.360749	1667455.038	166.7455038	-500	0.16846
4905.96306	1403678.336	140.3678336	-500	0.28811
29620.82187	5074072.913	507.4072913	-500	0.46225
30233.11687	36761981.6	3676.19816	-500	2414.46967
14975.59717	5650547.306	565.0547306	-500	59.19002
10083.46304	2432926.088	243.2926088	-500	0.17309
22972.44715	15709550.36	1570.955036	-500	558.15583
12548.84642	7346157.037	734.6157037	-500	213.83797
8364.244522	3900928.393	390.0928393	-500	89.28314
74009.89022	33545941.44	3354.594144	-500	1167.57121
37752.25016	8038241.262	803.8241262	-500	1.64162
25027.00588	5953599.311	595.3599311	-500	0.92086
8489.517507	3442632.418	344.2632418	-500	33.67838
16763.61605	8306764.819	830.6764819	-500	187.74666
17115.96156	13119423.06	1311.942306	-500	620.05738
14108.08035	4409160.368	440.9160368	-500	27.70995
10907.61833	3212919.681	321.2919681	-500	0.93274
71585.52157	14794768.07	1479.476807	-500	122.09805
15723.46493	2817265.793	281.7265793	-500	1.94716
17806.57773	3307660.118	330.7660118	-500	1.67199
16622.56371	2365306.615	236.5306615	-500	4.42513
46764.3972	10033337.82	1003.333782	-500	6.47179
8065.888346	2595220.853	259.5220853	-500	0.92064
7631.591494	2188767.303	218.8767303	-500	1.07152
7380.317259	2653596.915	265.3596915	-500	24.65193
10881.79463	3075132.71	307.513271	-500	4.65181
5962.201155	1824891.874	182.4891874	-500	2.71747
12545.6842	2762513.526	276.2513526	-500	4.94247
7302.218074	2157684.244	215.7684244	-500	4.16646
20484.30185	2636299.241	263.6299241	-500	0.00962
8422.203846	1941366.175	194.1366175	-500	0.29666
4013.001028	1116716.564	111.6716564	-500	0.23413
29126.20856	4770844.357	477.0844357	-500	6.37083
4930.319914	1371456.078	137.1456078	-500	0.05496
7390.202979	2053148.279	205.3148279	-500	0.10411
29435.06881	11890501.92	1189.050192	-500	162.60207
5881.319827	2039323.564	203.9323564	-500	12.27445
58757.38467	5700798.199	570.0798199	-500	0.00012
8131.426355	2544097.273	254.4097273	-500	2.44078
19700.35248	8704183.645	870.4183645	-500	230.23142
11537.84928	4410930.791	441.0930791	-500	23.59866
5870.447949	1678255.516	167.8255516	-500	4.8169
9789.28748	3057678.38	305.767838	-500	2.27711
54713.09072	11535976.33	1153.597633	-500	0.20036
16599.35879	3216835.213	321.6835213	-500	2.49553
13482.6109	3053569.988	305.3569988	-500	21.53777
36887.19052	7238210.953	723.8210953	-500	12.12601
39878.43149	9480942.976	948.0942976	-500	0.00101
10575.51092	2343610.923	234.3610923	-500	12.01017
5737.979792	1714022.292	171.4022292	-500	0.1373
6046.223825	1723529.461	172.3529461	-500	6.27813
5326.788496	1529953.28	152.995328	-500	2.54002
9494.518647	5005576.301	500.5576301	-500	122.79492
14152.77146	7835023.298	783.5023298	-500	271.29086
40087.82296	7694094.278	769.4094278	-500	0.21848
7009.292193	2941625.256	294.1625256	-500	38.44638
5894.164756	1518390.073	151.8390073	-500	0.3266
12393.46809	2624358.61	262.435861	-500	0.67603
55940.46749	10931627.65	1093.162765	-500	0.00516
15150.08316	8520171.259	852.0171259	-500	267.39652
15743.84521	8018136.898	801.8136898	-500	158.98492
12636.62399	8991199.742	899.1199742	-500	389.85702
4425.420549	1133945.229	113.3945229	-500	0.03013
7197.195207	2380919.741	238.0919741	-500	5.88662
32602.10263	7275834.6	727.58346	-500	126.91289
8852.485559	2869888.538	286.9888538	-500	15.85263
4292.165127	1178731.864	117.8731864	-500	0.17071
6448.887207	2273966.292	227.3966292	-500	14.76311
10007.43568	6019234.507	601.9234507	-500	204.54021
25687.75103	10869312.34	1086.931234	-500	330.50871
6859.139728	2034087.276	203.4087276	-500	6.21868
20856.11802	3972987.947	397.2987947	-500	1.20922
20641.70022	3513665.934	351.3665934	-500	0.0268
7855.434662	2952087.835	295.2087835	-500	34.30593
30891.30178	7568849.629	756.8849629	-500	2.38631
7337.661221	1988864.493	198.8864493	-500	6.08811
15125.76766	4909082.358	490.9082358	-500	26.13705
12014.28691	5590265.13	559.026513	-500	125.38956
6271.585436	2473813.248	247.3813248	-500	28.86203
14757.20545	2057728.996	205.7728996	-500	3.87473
11297.89483	2069966.192	206.9966192	-500	5.14313
8882.577613	2166547.986	216.6547986	-500	1.53636
8030.899865	4155430.968	415.5430968	-500	107.91309
6793.837952	2151222.357	215.1222357	-500	5.62848
9133.395848	4658229.617	465.8229617	-500	118.45789
22747.85219	9692668.324	969.2668324	-500	121.85671
44514.93626	19045793.76	1904.579376	-500	347.5174
7951.479267	3515514.76	351.551476	-500	62.24298
5665.174717	1688170.461	168.8170461	-500	0.01641
12088.69416	2841752.898	284.1752898	-500	7.50545
8395.170796	2649732.846	264.9732846	-500	8.75676
8233.751579	3956355.048	395.6355048	-500	82.31527
8375.612151	2173237.714	217.3237714	-500	0.136
14643.04994	4527612.635	452.7612635	-500	7.88584
5379.055516	1393393.801	139.3393801	-500	2.42521
10745.85495	3423668.456	342.3668456	-500	42.62837
7570.557869	2893864.802	289.3864802	-500	32.47813
14112.23206	3012911.252	301.2911252	-500	0.23312
7619.532783	2266189.426	226.6189426	-500	6.17802
8383.26401	1878876.697	187.8876697	-500	0.66489
4907.827979	1638775.921	163.8775921	-500	7.12312
7869.260118	2974592.39	297.459239	-500	17.41433
6640.596193	2527034.586	252.7034586	-500	22.22621
6205.110766	2252081.14	225.208114	-500	15.30369
37032.43054	13222217.22	1322.221722	-500	58.98109
7605.060172	2861984.433	286.1984433	-500	26.36837
20341.70826	6531552.859	653.1552859	-500	35.02123
9139.16588	2076780.168	207.6780168	-500	0.12956
8821.814377	3902335.829	390.2335829	-500	52.9373
15012.60048	4983960.524	498.3960524	-500	42.53515
40087.67382	10123895.67	1012.389567	-500	2.47503
16177.27671	5254305.28	525.430528	-500	60.07848
4837.126959	1514782.107	151.4782107	-500	5.40466
17510.9663	9008850.676	900.8850676	-500	152.30254
5885.31836	1791717.035	179.1717035	-500	0.03199
5090.323745	1505478.853	150.5478853	-500	0.32784
9825.874592	2276147.148	227.6147148	-500	0.06493
12077.4204	4410889.975	441.0889975	-500	11.43568
5025.736129	1553265.552	155.3265552	-500	2.86818
10642.0295	3893592.237	389.3592237	-500	25.28403
7573.207614	2773889.635	277.3889635	-500	27.62295
8209.96538	3359241.293	335.9241293	-500	52.15634
6875.817117	2534488.7	253.44887	-500	22.56982
18499.09639	4903361.271	490.3361271	-500	29.84643
17547.39772	3418789.337	341.8789337	-500	13.20049
6014.906169	1763227.884	176.3227884	-500	2.46698
15471.14968	5264837.725	526.4837725	-500	61.19744
53629.0772	11558672.33	1155.867233	-500	0.18321
6735.784617	1728634.287	172.8634287	-500	3.98373
10596.03468	1780297.038	178.0297038	-500	0.09378
9562.826345	1580694.21	158.069421	-500	0.12952
4090.843353	931012.2233	93.10122233	-500	0.45014
8482.498997	1418342.893	141.8342893	-500	0.23211
7990.325066	1425837.446	142.5837446	-500	0.27372
