# Supplementary material for: The magnitude and extent of edge effects on vascular epiphytes across the Brazilian Atlantic Forest
Source: Sci Rep. 2020 Nov 2;10:18847. doi: 10.1038/s41598-020-75970-1 (PMC7606527; doi:10.1038/s41598-020-75970-1)
Supplement: Supplementary file 2 — Supplementary Information 2. [file 41598_2020_75970_MOESM2_ESM.zip › SM/coordinates.csv]

Plot	Latitude	Longitude
ACM-E	-23.2091999	-45.27992714
ACM-I	-23.21180823	-45.27895225
ACM-M	-23.20798447	-45.27937403
BAR-M	-23.11336	-45.58132411
BRU-E	-23.13965731	-45.46469566
BRU-I	-23.14019372	-45.46589205
BRU-M	-23.14078603	-45.46706851
DON-E	-23.25156738	-45.25181933
DON-I	-23.25252429	-45.25109573
DON-M	-23.25067247	-45.25258333
GRA-E	-23.20647649	-45.19737554
GRA-I	-23.20640336	-45.19630114
l1-C	-23.32482654	-45.06682743
LAG-I	-23.0996	-45.1815
LAG-M	-23.1035	-45.1826
m1-C	-23.32542736	-45.06788574
MAR-E	-23.10539264	-45.54442327
MAR-I	-23.10543443	-45.54310174
P1-P	-23.14046573	-45.54660061
P2-P	-23.20962712	-45.32338025
P3-P	-23.19919979	-45.1562963
POMP-E	-23.3243514	-45.19152115
POMP-I	-23.32459702	-45.19365855
POMP-M	-23.32622907	-45.1887013
RED1-E	-23.16230174	-45.45896115
RED1-M	-23.16336327	-45.45886408
RED1-I	-23.1611111	-45.456666667
SC-E	-23.27542306	-45.24045737
SC-I	-23.27566996	-45.24133112
SC-M	-23.27537511	-45.23934213
t1-C	-23.32608392	-45.07032766
TAU2-E	-23.09471441	-45.54007332
TAU2-I	-23.09473544	-45.54118033
TAU2-M	-23.09264535	-45.54258745
VIT-E	-23.28104161	-45.17299789
VIT-I	-23.28045758	-45.17358832
VIT-M	-23.28176877	-45.17205157
