# Supplementary material for: The magnitude and extent of edge effects on vascular epiphytes across the Brazilian Atlantic Forest
Source: Sci Rep. 2020 Nov 2;10:18847. doi: 10.1038/s41598-020-75970-1 (PMC7606527; doi:10.1038/s41598-020-75970-1)
Supplement: Supplementary file 2 — Supplementary Information 2. [file 41598_2020_75970_MOESM2_ESM.zip › SM/Edge_effect_BAF.R]

##########################################################################
#'            Analyses for Parra-Sanchez & Banks-Leite 202x
#'            
#'             The magnitude and extent of edge effects on 
#'        vascular epiphytes across the Brazilian Atlantic Forest

################     R packages needed ##############

install.packages(c("effects", "r2glmm", "plyr", "dplyr","MuMIn", "iNEXT",
                   "vegan","car","bbmle","multcomp","stringr","lme4","gridExtra","betapart","lmerTest",
                   "grid","ggplot2","lattice","VennDiagram","MCMCglmm","glmmTMB","r2glmm","DHARMa", "plotrix"))

ipak = function(pkg){
  new.pkg = pkg[!(pkg %in% installed.packages()[, "Package"])]
  if (length(new.pkg)) 
    install.packages(new.pkg, dependencies = TRUE)
  sapply(pkg, require, character.only = TRUE)
}

install.packages("TMB",type="source")

pack_edef=c("effects", "r2glmm", "plyr", "dplyr","MuMIn", "iNEXT","ade4", "adegraphics",
            "vegan","car","bbmle","multcomp","stringr","lme4","gridExtra", "betapart", "adespatial", "ape","lmerTest",
            "grid","ggplot2","lattice","VennDiagram","MCMCglmm","glmmTMB","r2glmm","DHARMa", "plotrix")

ipak(pack_edef)
################################################'
################     Functions   #####################################
# Function to test the overdispersion of in glmmTMB
# as the generalized Pearson Chi-squared statistic divided by the number of observations
overdisp_fun = function(model) {
  rdf = df.residual(model)
  rp = residuals(model,type="pearson")
  Pearson.chisq = sum(rp^2)
  prat = Pearson.chisq/rdf
  pval = pchisq(Pearson.chisq, df=rdf, lower.tail=FALSE)
  c(chisq=Pearson.chisq,ratio=prat,rdf=rdf,p=pval)
}

#' Function to check the variance-covariance matrix for glmmTMB 
#' https://cran.r-project.org/web/packages/glmmTMB/vignettes/troubleshooting.html
diagnose_vcov = function(model, tol=1e-5, digits=2, analyze_hessian=FALSE) {
  vv = vcov(model, full=TRUE)
  nn = rownames(vv)
  if (!all(is.finite(vv))) {
    if (missing(analyze_hessian)) warning("analyzing Hessian, not vcov")
    if (!analyze_hessian) stop("can't analyze vcov")
    analyze_hessian = TRUE
  }
  if (analyze_hessian) {
    par.fixed = model$obj$env$last.par.best
    r = model$obj$env$random
    if (!is.null(r)) par.fixed = par.fixed[-r]
    vv = optimHess(par.fixed, fn=model$obj$fn, gr=model$obj$gr)
    ## note vv is now HESSIAN, not vcov
  }
  ee = eigen(vv)
  if (all(ee$values>tol)) {message("var-cov matrix OK"); return(invisible(NULL))}
  ## find negative or small-positive eigenvalues (flat/wrong curvature)
  bad_evals = which(ee$values<tol)
  ## order worst to best
  bad_evals = bad_evals[order(-ee$values[bad_evals])]
  ret = lapply(bad_evals,
                function(i) {
                  ## extract loadings
                  v = setNames(ee$vectors[,i], nn)
                  ## order in decreasing magnitude & round
                  list(val=ee$values[i],vec=round(v[order(-abs(v))],digits))
                })
  return(ret)
}


glht_glmmTMB <- function (model, ..., component="cond") {
  glht(model, ...,
       coef. = function(x) fixef(x)[[component]],
       vcov. = function(x) vcov(x)[[component]],
       df = NULL)
}
modelparm.glmmTMB <- function (model, 
                               coef. = function(x) fixef(x)[[component]],
                               vcov. = function(x) vcov(x)[[component]],
                               df = NULL, component="cond", ...) {
  multcomp:::modelparm.default(model, coef. = coef., vcov. = vcov.,
                               df = df, ...)
}
###########################################################################
# Please contact Edicson Parra, email: edicsonparras@unal.edu.co, for access to the database.

################     Dataframes   #########################################
setwd("D:/PhD papers/2nd chapter")

can_spp = read.csv("can_spp_trsn.csv") # species-by-site matrix with abundance data of the canopy strata
un_spp = read.csv("un_spp_trsn.csv")# species-by-site matrix with abundance data of the understory strata
tree = read.csv("mei_tree.csv") # averaged tree basal area per plot
coordinates = read.csv("coordinates.csv") # geographical coordinates of each sampled point
can_cat_spp = read.csv("can_spp_DEI500.csv")
un_cat_spp = read.csv("un_spp_DEI500.csv")

################################################'
################     Species shared across sites per strata ########################################

####################################'
##   Venn diagram CANOPY
can_spp1 = as.data.frame(can_spp[,-c(1:2)])

shr_can = as.data.frame(t(can_spp1[,-c(1:2)]))
colnames(shr_can)= can_spp[,1]
shr_can= shr_can[-c(1:2),]

shr_can$reserve= shr_can$`l1-C`+shr_can$`m1-C`+shr_can$`t1-C`
shr_can$int= shr_can$`ACM-I`+shr_can$`BRU-I`+shr_can$`DON-I`+shr_can$`GRA-I`+
  shr_can$`LAG-I`+shr_can$`MAR-I`+shr_can$`POMP-I`+shr_can$`SC-I`+shr_can$`TAU2-I`+
  shr_can$`VIT-I`
shr_can$ed= shr_can$`ACM-E`+shr_can$`BRU-E`+shr_can$`DON-E`+shr_can$`GRA-E`+shr_can$`MAR-E`+
  shr_can$`POMP-E`+shr_can$`SC-E`+shr_can$`TAU2-E`+shr_can$`TAU2-E`+shr_can$`VIT-E`
shr_can$ma= shr_can$`ACM-M`+shr_can$`BAR-M`+shr_can$`BRU-M`+shr_can$`DON-M`+shr_can$`LAG-M`+
  shr_can$`POMP-M`+shr_can$`RED1-M`+shr_can$`SC-M`+shr_can$`TAU2-M`+shr_can$`VIT-M`
shr_can$pas = shr_can$`P1-P`+shr_can$`P2-P`+shr_can$`P3-P`

shr_can1= shr_can[,c(36:39)]
shr_can1=ifelse(shr_can1>0,1,0)
shr_can1 = as.data.frame(shr_can1)
colnames(shr_can1) = c("Reserve", "Matrix", "Interior", "Edge")
head(shr_can1)

set_a = function(epi) {
  ppl = shr_can1
  names(ppl) = c("Reserve", "Matrix",  "Interior", "Edge")
  for (i in 1:length(epi)) {
    ppl = subset(ppl, ppl[epi[i]] == T)
  }
  nrow(ppl)
}

plot_a = function(a, ...) {
  grid.newpage()
  if (length(a) == 1) {
    out = draw.single.venn(set_a(a), ...)
  }
  if (length(a) == 2) {
    out = draw.pairwise.venn(set_a(a[1]), set_a(a[2]), set_a(a[1:2]), ...)
  }
  if (length(a) == 3) {
    out = draw.triple.venn(set_a(a[1]), set_a(a[2]), set_a(a[3]), set_a(a[1:2]), 
                            set_a(a[2:3]), set_a(a[c(1, 3)]), set_a(a), ...)
  }
  if (length(a) == 4) {
    out = draw.quad.venn(set_a(a[1]), set_a(a[2]), set_a(a[3]), set_a(a[4]), 
                          set_a(a[1:2]), set_a(a[c(1, 3)]), set_a(a[c(1, 4)]), set_a(a[2:3]), 
                          set_a(a[c(2, 4)]), set_a(a[3:4]), set_a(a[1:3]), set_a(a[c(1, 2, 
                                                                                     4)]), set_a(a[c(1, 3, 4)]), set_a(a[2:4]), set_a(a), ...)
  }
  if (!exists("out")) 
    out = "Oops"
  return(out)
}


plot_a(c("Reserve","Matrix", "Interior", "Edge"), category = c("Reserve","Matrix",  "Interior", "Edge"), 
       lty = "blank", fill = c("gray", "gainsboro",  "gray78", "ivory4"))


row.names(shr_can1) = row.names(shr_can)

colSums(shr_can1)

####################################'
##   Venn diagram UNDERSTORY

un_spp_1 = as.data.frame(t(un_spp[,-c(1,2)]))
colnames(un_spp_1)= un_spp[,1]
un_spp_1= un_spp_1[-c(1:2),]
mean(un_spp_1$`m1-C`)

un_spp_1$reserve=   un_spp_1$`l1-C`+un_spp_1$`m1-C`+un_spp_1$`t1-C`
un_spp_1$ma= un_spp_1$`ACM-M`+un_spp_1$`BAR-M`+un_spp_1$`BRU-M`+un_spp_1$`DON-M`+un_spp_1$`LAG-M`+
  un_spp_1$`RED1-M`+un_spp_1$`SC-M`+un_spp_1$`VIT-M`
un_spp_1$int= un_spp_1$`ACM-I`+un_spp_1$`BRU-I`+un_spp_1$`DON-I`+un_spp_1$`GRA-I`+
  un_spp_1$`LAG-I`+un_spp_1$`MAR-I`+un_spp_1$`POMP-I`+un_spp_1$`RED1-I`+un_spp_1$`SC-I`+un_spp_1$`TAU2-I`+
  un_spp_1$`VIT-I`
un_spp_1$ed= un_spp_1$`ACM-E`+un_spp_1$`BRU-E`+un_spp_1$`DON-E`+un_spp_1$`GRA-E`+
  un_spp_1$`POMP-E`+un_spp_1$`RED1-E`+un_spp_1$`SC-E`+un_spp_1$`VIT-E`


un_spp_11= un_spp_1[,c(33:36)]

un_spp_11=ifelse(un_spp_11>0,1,0)
un_spp_11 = as.data.frame(un_spp_11)
colnames(un_spp_11) = c("Reserve", "Matrix", "Interior", "Edge")
head(un_spp_11)

#####################'
##   Venn diagram
set_un = function(epi) {
  ppl = un_spp_11
  names(ppl) = c("Reserve", "Matrix",  "Interior", "Edge")
  for (i in 1:length(epi)) {
    ppl = subset(ppl, ppl[epi[i]] == T)
  }
  nrow(ppl)
}


plot_un = function(a, ...) {
  grid.newpage()
  if (length(a) == 1) {
    out = draw.single.venn(set_un(a), ...)
  }
  if (length(a) == 2) {
    out = draw.pairwise.venn(set_un(a[1]), set_un(a[2]), set_un(a[1:2]), ...)
  }
  if (length(a) == 3) {
    out = draw.triple.venn(set_un(a[1]), set_un(a[2]), set_un(a[3]), set_un(a[1:2]), 
                            set_un(a[2:3]), set_un(a[c(1, 3)]), set_un(a), ...)
  }
  if (length(a) == 4) {
    out = draw.quad.venn(set_un(a[1]), set_un(a[2]), set_un(a[3]), set_un(a[4]), 
                          set_un(a[1:2]), set_un(a[c(1, 3)]), set_un(a[c(1, 4)]), set_un(a[2:3]), 
                          set_un(a[c(2, 4)]), set_un(a[3:4]), set_un(a[1:3]), set_un(a[c(1, 2, 
                                                                                         4)]), set_un(a[c(1, 3, 4)]), set_un(a[2:4]), set_un(a), ...)
  }
  if (!exists("out")) 
    out = "Oops"
  return(out)
}


plot_un(c("Reserve","Matrix", "Interior", "Edge"), category = c("Reserve","Matrix","Interior", "Edge"), 
        lty = "blank", fill = c("gray", "gainsboro",  "gray78", "ivory4"))


row.names(un_spp_11) = row.names(un_spp_1)

################################################'
###########################################################################

###########################################################################
################   MAGNITUDE of edge effect en BAF #################

###########################################################################
################     CANOPY STRATA         ###############################
can_glmm= can_spp
can_glmm$rich=rowSums(ifelse(can_spp[,-c(1:2)]>0,1,0))# species richness
can_glmm$ab=rowSums(can_spp[,-c(1:2)]) # total abundance per plot
can_glmm =as.data.frame(can_glmm[-c(1:3,33:35),c(1:2,189:190)]) # removing controls
can_glmm$frag = as.factor((str_split_fixed(can_glmm[,1], "-", 2))[,1])
can_glmm$plot= relevel(can_glmm$plot, ref = "I")

a= can_glmm
b= tree
b$Patch= as.factor(paste(b$frag, b$plot, sep = "-"))
c= full_join(a, b, by="Patch")
c = c[,c(6,7,3,4,8)]
c[is.na(c)] = 0
names(c)= c("frag","plot", "rich", "ab", "tree")

c$tree = scale(c$tree)
c$plot = relevel(c$plot, ref = "I")
can_df= c
################################################'
################     Abundance C A N O P Y   ############################

mab_can_0= glmmTMB(ab ~ 1 + (1|frag)+ offset(tree), data=can_df,
                   family=nbinom2)
mab_can_p= glmmTMB(ab ~ plot + (1|frag)+ offset(tree), data=can_df,
                   family=poisson)
mab_can_n1= update(mab_can_p, family=nbinom1)
mab_can_n2= update(mab_can_p, family=nbinom2)


###################################'
sapply(list(null=mab_can_0,pois=mab_can_p,nb1=mab_can_n1,nb2=mab_can_n2),overdisp_fun)
AICtab(mab_can_0,mab_can_p,mab_can_n2)
anova(mab_can_0,mab_can_n2)
# NG2 best model consistently
# Model diagnostics
sr = simulateResiduals(mab_can_n2)
testResiduals(sr)
testSpatialAutocorrelation(sr)
(d1 = diagnose_vcov(mab_can_n2))


###################################'
summary(mab_can_n2) # BEST MODEL
summary(glht(mab_can_n2, linfct = mcp(plot = "Tukey"),test=adjusted(type="bonferroni")))
# Estimation of the pseudo-r2 in TMB models 
# as the squared correlation between the response and the predicted value
cor(can_df$ab,predict(mab_can_n2,type="response"))^2


###########################################################################'
################     Species richness C A N O P Y    ##############################

rich_can_0= glmmTMB(rich ~ 1 + (1|frag)+ offset(tree), data=can_df,
                   family=nbinom2)
rich_can_p= glmmTMB(rich ~ plot + (1|frag)+ offset(tree), data=can_df,
                   family=poisson)
rich_can_n1= update(rich_can_p, family=nbinom1)
rich_can_n2= update(rich_can_p, family=nbinom2)

################'

sapply(list(null=rich_can_0,pois=rich_can_p,nb1=rich_can_n1,nb2=rich_can_n2),overdisp_fun)
anova(rich_can_0,rich_can_n2)

# Model diagnostics
sr = simulateResiduals(rich_can_n2)
plot(sr)
testResiduals(sr)
testSpatialAutocorrelation(sr)
(d1 = diagnose_vcov(rich_can_n2))


###################################'
summary(rich_can_n2) # BEST MODEL
summary(glht(rich_can_n2, linfct = mcp(plot = "Tukey"),test=adjusted(type="bonferroni")))

# Estimation of the pseudo-r2 in TMB models 
# as the squared correlation between the response and the predicted value
cor(can_df$rich,predict(rich_can_n2,type="response"))^2

###########################################################################
################     UNDERSTORY STRATA     ###############################
#            Dataframe

un_glmm= un_spp
un_glmm$rich=rowSums(ifelse(un_spp[,-c(1:2)]>0,1,0))# species richness per plot
un_glmm$ab=rowSums(un_spp[,-c(1:2)]) # total abundance per plot

un_glmm =as.data.frame(un_glmm[-c(1:2,30:32),c(1:2,71:72)])
un_glmm$frag = as.factor((str_split_fixed(un_glmm[,1], "-", 2))[,1])
a= un_glmm
b= tree
b$Patch= as.factor(paste(b$frag, b$plot, sep = "-"))
c= full_join(a, b, by="Patch")
c = c[,c(6,7,3,4,8)]
c[is.na(c)] = 0
names(c)= c("frag","plot", "rich", "ab", "tree")
c$tree = scale(c$tree)
c$plot = relevel(c$plot, ref = "I")

un_df = c
###########################################################################'
################     Abundance U N D E R S T O R Y     ###################

mab_un_0= glmmTMB(ab ~ 1 + (1|frag)+ offset(tree), data=un_df, 
                  family=nbinom2)
mab_un_p= glmmTMB(ab ~ plot + (1|frag)+ offset(tree), data=un_df, 
                  family=poisson)
mab_un_n1= update(mab_un_p, family=nbinom1)
mab_un_n2= update(mab_un_p, family=nbinom2)

###################################'
# testing for overdispersion
sapply(list(null= mab_un_0,pois=mab_un_p,nb1=mab_un_n1,nb2=mab_un_n2),overdisp_fun)
AICtab(mab_un_0,mab_un_p,mab_un_n1,mab_un_n2) 
anova(mab_un_0,mab_un_n2, type = "marginal", adjustSigma = F)

# Model diagnostics

sr = simulateResiduals(mab_un_n2)
plot(sr)
testResiduals(sr)
testSpatialAutocorrelation(sr)
(d1 = diagnose_vcov(mab_un_n2))
###################################'
summary(mab_un_n2)
summary(glht(mab_un_n2, linfct = mcp(plot = "Tukey"),test=adjusted(type="bonferroni")))
# Estimation of the pseudo-r2 in TMB models 
# as the squared correlation between the response and the predicted value
cor(un_df$ab,predict(mab_un_n2,type="response"))^2

####################################################################'
################     Species richness U N D E R S T O R Y  ###############

mr_un_0= glmmTMB(rich ~ 1 + (1|frag)+ offset(tree), data=un_df,  family=nbinom2)
mr_un_p= glmmTMB(rich ~ plot + (1|frag)+ offset(tree), data=un_df, family=poisson)
mr_un_n1= update(mr_un_p, family=nbinom1)
mr_un_n2= update(mr_un_p, family=nbinom2)
###################################'
sapply(list(null=mr_un_0, pois=mr_un_p,nb1=mr_un_n1,nb2=mr_un_n2),overdisp_fun)
AICtab(mr_un_0,mr_un_p,mr_un_n1,mr_un_n2)# NGB2 best model
anova(mr_un_0,mr_un_n1,mr_un_n2)

# NG2 best model consistently
# Model diagnostics
sr = simulateResiduals(mr_un_n2)
plot(sr)
testResiduals(sr)
testSpatialAutocorrelation(sr)
(d1 = diagnose_vcov(mr_un_n2))

#################'
summary(mr_un_n2)# Best model 
summary(glht(mr_un_n2, linfct = mcp(plot = "Tukey")))

#correlation between fitted vs predicted proxy of a pseudo r2
cor(un_df$rich,predict(mr_un_n2,type="response"))^2
################################################################################'
###########################################################################
########################  COMMUNITY INTEGRITY   ###########################
################     Community integrity C A N O P Y #####################

# Dataframes
can_com= as.data.frame(filter(can_spp, plot=="M" | plot=="E" | plot=="I" | plot == "C"))
row.names(can_com) = as.factor(can_com[,1])
can_com=can_com[order(can_com$plot, decreasing = T),]
can_com = can_com[,-c(1:2)]
can_com= can_com[, which(colSums(can_com) !=0)]

can_com= as.data.frame(filter(can_spp, plot=="M"))

aggregate(can_com, )

rowSums(can_com)
colSums(can_com)
###################################'
# transformation of species by site matrix into distance matrix
dist.can = as.matrix(vegdist(can_com, method="bray", binary=F))[30:32,-c(30:32)]

# Community integrity as the distance of the community centroid of a plot to the 
# community of the control forest in multidimensional space
can.integrity = 1-apply(dist.can, 2,mean)
group_can = factor(c(rep(2,10), rep(3,9), rep(4,10)), 
                    labels = c("Matrix", "Edge","Interior"))

###################################'
# dataframe
can_int_ep = cbind.data.frame(group_can, can.integrity)
can_int_ep$frag = as.factor((str_split_fixed(rownames(can_int_ep), "-", 2))[,1])
can_int_ep$plot = as.factor((str_split_fixed(rownames(can_int_ep), "-", 2))[,2])
can_int_ep$plot= relevel(can_int_ep$plot, ref = "I")
can_int_ep = can_int_ep[,c(3,4,2)]

a_com = can_int_ep
a_com$Patch =as.factor(row.names(a_com))
b= tree
b$Patch= as.factor(paste(b$frag, b$plot, sep = "-"))
com_glmm= full_join(a_com, b, by="Patch")
com_glmm = com_glmm[,c(4,5,6,3,7)]
com_glmm[is.na(com_glmm)] = 0
names(com_glmm)= c("Patch","frag","plot","can.integrity", "tree")

com_glmm$tree = scale(com_glmm$tree)
com_glmm$plot = relevel(com_glmm$plot, ref = "I")

########## Zero-inflation model Canopy #####################
#  in a TMB framework because 9 entries were zero

mab_com0= glmmTMB(can.integrity ~ 1+ offset(tree) + (1|frag),
                  data=com_glmm, zi = ~plot,
                  family=gaussian)

mab_com= glmmTMB(can.integrity ~ plot+ offset(tree) + (1|frag),
                 data=com_glmm, zi = ~plot,
                 family=gaussian)

###################################'
anova(mab_com0,mab_com)
# NG2 best model consistently
# Model diagnostics
(d1 = diagnose_vcov(mab_com))

########################
summary(mab_com) # Best model 
summary(glht(mab_com, linfct = mcp(plot = "Tukey"),test=adjusted(type="bonferroni")))

#correlation between fitted vs predicted proxy of a pseudo r2
cor(com_glmm$can.integrity,predict(mab_com,type="response"))^2
###########################################################################'
################     Community integrity U N D E R S T O R Y #############

un_com= as.data.frame(filter(un_spp, plot=="M" | plot=="E" | plot=="I" | plot == "C"))
row.names(un_com) = as.factor(un_com[,1])
un_com=un_com[order(un_com$plot, decreasing = T),]
un_com = un_com[,-c(1:2)]
un_com= un_com[, which(colSums(un_com) !=0)]

# transformation of species by site matrix into distance matrix
dist.un = as.matrix(vegdist(un_com, method="bray", binary=F))[28:30,-c(28:30)]

# Community integrity as the distance of the community centroid of a plot to the 
# community of the control forest in multidimensional space

un.integrity = 1-apply(dist.un, 2,mean)

group_un = factor(c(rep(2,8), rep(3,8), rep(4,11)), 
                   labels = c("Matrix", "Edge","Interior"))
un_int_ep = as.data.frame(un.integrity)

un_int_ep$frag = as.factor((str_split_fixed(rownames(un_int_ep), "-", 2))[,1])
un_int_ep$plot = as.factor((str_split_fixed(rownames(un_int_ep), "-", 2))[,2])
un_int_ep$plot= relevel(un_int_ep$plot, ref = "I")
b_com = un_int_ep
b_com$Patch =as.factor(row.names(b_com))

com_glmm_u= full_join(b,b_com,  by="Patch")
com_glmm_u = com_glmm_u[,c(4,1,2,3,5)]
com_glmm_u[is.na(com_glmm_u)] = 0
names(com_glmm_u)= c("Patch","frag","plot", "tree","un.integrity")

com_glmm_u$tree = scale(com_glmm_u$tree)
com_glmm_u$plot = relevel(com_glmm_u$plot, ref = "I")

#############  Zero-inflation models  understory ###################################
# Zero-inflation models in a TMB framework because 19 out 36 entries have zeros
# zero-inflated Poisson model with a single zero-inflation parameter applying to PLOT

mun_com0.u= glmmTMB(un.integrity ~ 1+ offset(tree)+ (1|frag),
                  data=com_glmm_u,  zi = ~plot,
                  family=gaussian)
mun_com.u= glmmTMB(un.integrity ~ plot+ offset(tree)+ (1|frag),zi = ~plot,
                  data=com_glmm_u, family=gaussian)

###################################'
anova(mun_com0.u,mun_com.u)
# NG2 best model consistently
# Model diagnostics
sr = simulateResiduals(mun_com.u)
testSpatialAutocorrelation(sr)
(d1 = diagnose_vcov(mun_com.u))
############################'
summary(mun_com.u)# Best model 
summary(glht(mun_com.u, linfct = mcp(plot = "Tukey"),test=adjusted(type="bonferroni")))

# to estimate the pseudo-r2
cor(com_glmm_u$un.integrity,predict(mun_com.u,type="response"))^2
###########################################################################'
###########################################################################
########################   TREE STRUCTURE    #############################   
try = tree
try= filter(try, plot =="E"|plot== "I"|plot== "M")
try$plot= relevel(try$plot, ref = "I")

tree_can0 = lmer(log(a.tree+1)~ 1 + (1|frag),data = try)
tree_can = lmer(log(a.tree+1)~ plot + (1|frag),data = try)
tree_can1 = lmer(scale(a.tree)~ plot + (1|frag),data = try)
tree_can2 = lmer(a.tree~ plot + (1|frag),data = try)

###################################'
anova(tree_can0, tree_can, tree_can1, tree_can2)
AICtab(tree_can0, tree_can, tree_can1, tree_can2)
###################################'
p1 = plot(tree_can,id=0.05,idLabels=~.obs,main="TREE CAN")
p2 = plot(tree_can,ylim=c(-1.5,1),type=c("p","smooth"))
grid.arrange(p1,p2,nrow=1)
###################################'
p1 = plot(tree_can1,id=0.05,idLabels=~.obs,main="TREE CAN1")
p2 = plot(tree_can1,ylim=c(-1.5,1),type=c("p","smooth"))
grid.arrange(p1,p2,nrow=1)
###################################'
p1 = plot(tree_can2,id=0.05,idLabels=~.obs, main="TREE CAN2")
p2 = plot(tree_can2,ylim=c(-1.5,1),type=c("p","smooth"))
grid.arrange(p1,p2,nrow=1)
###################################'
summary(tree_can1)# Best model
r.squaredGLMM(tree_can)
summary(glht(tree_can2,linfct=mcp(plot="Tukey"),test=adjusted(type="bonferroni")))

###########################################################################
save.image() 

###########################################################################
###############   EXTENT of edge effect in BAF   ############################
setwd(paste0(getwd(), "/BAF"))

files50=list.files(pattern="*.csv")
csvs50=lapply(files50,FUN=read.csv)

All=do.call(rbind,csvs50)
dim(All)

All = All[-c(2372),]

All$cat = ifelse(All$ca<= 1, "S", 
                 ifelse(All$ca >1 & All$ca <=50, "St",
                        ifelse(All$ca > 50 & All$ca <= 150, "M",
                               ifelse(All$ca >150, "L", "NA"))))

dd= cbind.data.frame(All$cat, All$ca)
names(dd) = c("cat", "ca")

# Table  Supplementary material 5
ddply(dd, . (cat), summarize, mean= round(mean(ca), 2), sum= round(sum(ca), 1), 
      sdr= round(sd(ca),2), leng= length(ca))

###############   Habitat's species preferences from BIOFRAG ##############
setwd("C:/Users/bo4ep/Documents/2nd chapter")

# CANOPY 
can_cat_spp= as.data.frame(can_cat_spp)
rownames(can_cat_spp)= as.factor(can_cat_spp[,1])
can_cat_spp$Species.name = NULL
can_cat_spp = ifelse(can_cat_spp>0,1,0)

# Percent of species habitat preference across the edge gradient
round(100*colSums(can_cat_spp) / sum(colSums(can_cat_spp)), 2)

###################################'
# UNDERSTORY  
un_cat_spp= as.data.frame(un_cat_spp)
rownames(un_cat_spp)= as.factor(un_cat_spp[,1])
un_cat_spp$Species.name = NULL
un_cat_spp = ifelse(un_cat_spp>0,1,0)

# Percent of species habitat preference across the edge gradient
round(100*colSums(un_cat_spp) / sum(colSums(un_cat_spp)), 2)

################           Figure 1          #############################
can= can_df
un = un_df
###################################'
un$plot=ordered(un$plot, levels = c("M", "E", "I"))
can$plot=ordered(can$plot, levels = c("M", "E", "I"))

can_int_ep$plot=ordered(can_int_ep$plot, levels = c("M", "E", "I"))
un_int_ep$plot=ordered(un_int_ep$plot, levels = c("M", "E", "I"))
###################################'

postscript("Fig.1.eps", width = 6, height = 6.5, fonts="sans")

par(mfrow=c(3,2), oma=c(1,5,1,0), mar=c(2,1,2,2), family= "sans")
boxplot(rich ~ plot, data = can,  col="ivory2",main= "Canopy",
        yaxt="n", xaxt="n", cex.main= 1.5,
        boxwex=0.5, ylim= c(-0.1,25))
axis(2, las=2)
axis(1, at = c(1,2,3), labels =c("Matrix","Edge",  "Interior"),cex.axis = 1.5)
mtext(text = "Species richness", side = 2, line = 3)
text(.5, 25, "a", adj = c(0, 1), cex = 1.5)

boxplot(rich ~ plot, data = un,  col="gray",main= "Understory",
        yaxt="n", xaxt="n", cex.main= 1.5,
        boxwex=0.5, ylim= c(-0.1,25))
axis(2, las=2)
axis(1, at = c(1,2,3), labels =c("Matrix","Edge",  "Interior"),cex.axis = 1.5)
text(.5, 25, "b", adj = c(0, 1), cex = 1.5)

gap.boxplot(ab ~ plot, data = can,  gap=list(top=c(310,450), bottom=c(NA,NA)), col="ivory2",main= "",
            axes=FALSE,  cex.lab= 1.2, ylab= "Number of individuals",
            boxwex=0.5, ylim= c(-0.1,500))
axis(2, las=2)
axis(1, at = c(1,2,3), labels =c("Matrix","Edge","Interior"),cex.axis = 1.5)
abline(h=seq(309.9,310.1,.001), col="lightgrey",lty = 5)
abline(h=seq(317.9,318.1,.001), col="white")
axis.break(2, 311.1,style="slash")
axis.break(4, 311.1,style="slash")  
mtext(text = "Total abundance", side = 2, line = 3)
text(.5, 360, "c", adj = c(0, 1), cex = 1.5)
mtext("500", side = 2, line = 1, at= 360, las=2, cex = 0.7)
mtext("_", side = 2, line = 0.01, at= 370, las=2, cex = 0.7)

gap.boxplot(ab~ plot ,data = un,  gap=list(top=c(310,450), bottom=c(NA,NA)),
            col="gray",main= "",
            axes=FALSE, cex.lab= 1.2,
            boxwex=0.5, ylim= c(-0.1,500))
axis(2, las=2, ylab="Total individuals")
axis(1, at = c(1,2,3), labels =c("Matrix","Edge",  "Interior"),cex.axis = 1.5)
abline(h=seq(309.9,310.1,.001), col="lightgrey",lty = 5)
abline(h=seq(317.9,318.1,.001), col="white")
axis.break(2, 311.1,style="slash")  
axis.break(4, 311.1,style="slash")  
text(.5, 360, "d", adj = c(0, 1), cex = 1.5)
mtext("500", side = 2, line = 1, at= 360, las=2, cex = 0.7)
mtext("_", side = 2, line = 0.01, at= 370, las=2, cex = 0.7)

lab = c("Matrix", "Edge", "Interior")
boxplot(can.integrity~plot , data = can_int_ep,
        col="ivory2",main= "",
        ylab= "", yaxt="n", xaxt="n",
        boxwex=0.5, ylim= c(0,0.10))
axis(2, las=2)
axis(1, at = c(1:3), labels = lab, cex.axis = 1.5)
mtext(text = "Community composition", side = 2, line = 3)
text(.5, .1, "e", adj = c(0, 1), cex = 1.5)

boxplot(un.integrity~plot, data = un_int_ep,
        col="gray",main= "",
        ylab= "", yaxt="n", xaxt="n",
        boxwex=0.5, ylim= c(0,0.10))
axis(2, las=2)
axis(1, at = c(1:3), labels = lab, cex.axis = 1.5)
text(.5, .1, "f", adj = c(0, 1), cex = 1.5)
dev.off()

###########################################################################
save.image() 
###############   SUPPLEMENTARY MATERIAL   ##################################

############      HILL NUMBERS           ##################################
#########    CANOPY    #############'

can.hill= can_spp
rownames(can.hill)= can.hill[,1]
can.hill = can.hill[,-c(1:2)]
can.hill = as.data.frame(t(can.hill))

can.hill=can.hill[,colSums(can.hill) != 1]

# boostrapping error due to low number of species or no species 
# in some plots 
hill= iNEXT(can.hill, q=0, datatype = "abundance")

a = as.data.frame(hill$AsyEst)
a=distinct(a, Site,.keep_all= TRUE)

t.test(a$Observed,a$Estimator)

#########   UNDERSTORY    #############'

un.hill= un_spp

rownames(un.hill)= un.hill[,1]
un.hill = un.hill[,-c(1:2)]
un.hill = as.data.frame(t(un.hill))

un.hill=un.hill[,colSums(un.hill) != 1]
# boostrapping error due to low number of species or no species 
# in some plots 
hill.u= iNEXT(un.hill, q=0, datatype = "abundance")

a = as.data.frame(hill.u$AsyEst)
a=distinct(a, Site,.keep_all= TRUE)
t.test(a$Observed,a$Estimator)
##########################################################################'

############      SPATIAL AUTOCORRELATION    ###############################
################     CANOPY     ##############'
can_m= as.data.frame(filter(can_spp, plot=="C"))
row.names(can_m) = as.factor(can_m[,1])
can_m = can_m[,3:188]
can_m= can_m[, which(colSums(can_m) !=0)]

################     UNDERSTORY   ##############'
un_m= as.data.frame(filter(un_spp, plot=="C"))
row.names(un_m) = as.factor(un_m[,1])
un_m = un_m[,3:70]
un_m= un_m[, which(colSums(un_m) !=0)]
################     Coordinates   ##############'
coordinates$site = str_split_fixed(coordinates$Plot, "-", 2)[,2]
coordinates = as.data.frame(coordinates)
coordinates= as.data.frame(filter(coordinates, site=="C"))
coordinates$site= as.factor(coordinates$site)
rownames(coordinates) = as.factor(coordinates[,1])
b=coordinates[,2:3]
b = b[!row.names(b)%in% row.names(coordinates)[!(row.names(coordinates) %in% row.names((can_m)))]
      ,]
b = as.data.frame(b)

sp.dist = vegdist(can_m) # Bray-Curtis
coor.dist = vegdist(scale(b), "euclid")
mantel.randtest(sp.dist, coor.dist)

################     UNDERSTORY   ##############'
c = coordinates[!row.names(coordinates)%in% row.names(coordinates)
                [!(row.names(coordinates) %in% row.names((un_m)))]
                ,]
c = as.data.frame(c)
spu.dist = vegdist(un_m) # Bray-Curtis
cooru.dist = vegdist(scale(c[,2:3]), "euclid")
mantel.randtest(spu.dist, cooru.dist)
##########################################################################'

############      Test for community homogeneity among habitats    ########
#########    CANOPY     ##############'
can_com_1= as.data.frame(filter(can_spp, plot=="M" | plot=="E" | plot=="I"))
row.names(can_com_1) = as.factor(can_com_1[,1])
can_com_1=can_com_1[order(can_com_1$plot, decreasing = T),]
can_com_1 = can_com_1[,-c(1:2)]
can_com_1= can_com_1[, which(colSums(can_com_1) !=0)]

beta_mei = beta.pair.abund(can_com_1)
group_frag = factor(c(rep(2,10), rep(3,9), rep(4,10)),
                    labels = c("Matrix","Edge","Interior"))

beta_grap_mei= betadisper(beta_mei[[3]],group_frag)
permutest(beta_grap_mei, pairwise = TRUE, permutations = 9999)
round(100*beta_grap_mei$eig / sum(beta_grap_mei$eig), 2)
#################  UNDERSTORY  ####################################'
un_com_1= as.data.frame(filter(un_spp, plot=="M" | plot=="E" | plot=="I"))
row.names(un_com_1) = as.factor(un_com_1[,1])
un_com_1=un_com_1[order(un_com_1$plot, decreasing = T),]
un_com_1 = un_com_1[,-c(1:2)]
un_com_1= un_com_1[, which(colSums(un_com_1) !=0)]

beta_mei_u = beta.pair.abund(un_com_1)
group_frag_u = factor(c(rep(2,8), rep(3,8), rep(4,11)), 
                      labels = c("Matrix","Edge","Interior"))

beta_grap_mei_u= betadisper(beta_mei_u[[3]],group_frag_u, type = "median", bias.adjust=TRUE)
permutest(beta_grap_mei_u, pairwise = TRUE, permutations = 9999)
round(100*beta_grap_mei_u$eig / sum(beta_grap_mei_u$eig), 2)
###########################################################################'
################           Figure S1    ########################## 

par(mfrow=c(1,1))

plot(beta_grap_mei, main = "Canopy communities", ellipse = TRUE, hull = FALSE, yaxt="n", xaxt="n",
     xlab=" Dimension 1 (17.7%)", ylab=" Dimension 2 (11.9%)", xlim= c(-0.5, 0.5), ylim= c(-0.6, 0.5))
axis(1, las=1)
axis(2, las=2)

plot(beta_grap_mei_u, main = "Understory communities", ellipse = TRUE, hull = F, yaxt="n",xaxt="n",
     xlab=" Dimension 1 (13.0%)", ylab=" Dimension 2 (12.3%)", xlim= c(-0.5, 0.5), ylim= c(-0.6, 0.5))
axis(1, las=1)
axis(2, las=2)

###########################################################################
save.image() 
# F I N
