# Supplementary material for: The magnitude and extent of edge effects on vascular epiphytes across the Brazilian Atlantic Forest
Source: Sci Rep. 2020 Nov 2;10:18847. doi: 10.1038/s41598-020-75970-1 (PMC7606527; doi:10.1038/s41598-020-75970-1)
Supplement: Supplementary file 2 — Supplementary Information 2. [file 41598_2020_75970_MOESM2_ESM.zip › SM/mei_tree.csv]

frag	plot	a.tree
ACM	E	68.91910237
BAR	E	54.30933442
BRU	E	59.59860119
DON	E	77.62610632
GRA	E	86.90095203
LAG	E	101.8846931
MAR	E	57.03481105
POMP	E	77.95495133
RED1	E	59.04039053
SC	E	106.830127
TAU2	E	37.60404625
VIT	E	91.19620843
ACM	I	85.27306357
BAR	I	75.84054711
BRU	I	75.39452098
DON	I	112.0755784
GRA	I	72.14825793
LAG	I	109.0942022
MAR	I	91.41551913
POMP	I	84.93511017
RED1	I	78.47404743
SC	I	125.5160955
TAU2	I	52.06338932
VIT	I	102.1512942
ACM	M	75.83666667
BAR	M	64.53333333
BRU	M	96.8
DON	M	45.7
GRA	M	67.8
LAG	M	62.4
MAR	M	41
POMP	M	68.84
RED1	M	85
SC	M	64
TAU2	M	49
VIT	M	42
